# Supplementary material for: Initial characterization of the human central proteome
Source: BMC Syst Biol. 2011 Jan 26;5:17. doi: 10.1186/1752-0509-5-17 (PMC3039570; doi:10.1186/1752-0509-5-17)
Supplement: Additional file 2 — Central proteome list. A table listing all the accession codes, IDs, description, and gene names of the 1124 proteins found in the central proteome. [file 1752-0509-5-17-S2.XLS]

## Sheet: coreProteome
Accession	Entry name	Gene names	Protein names
P31946	1433B_HUMAN	YWHAB	14-3-3 protein beta/alpha (Protein kinase C inhibitor protein 1) (KCIP-1) (Protein 1054) [Cleaved into: 14-3-3 protein beta/alpha, N-terminally processed]
P62258	1433E_HUMAN	YWHAE	14-3-3 protein epsilon (14-3-3E)
Q04917	1433F_HUMAN	YWHAH YWHA1	14-3-3 protein eta (Protein AS1)
P61981	1433G_HUMAN	YWHAG	14-3-3 protein gamma (Protein kinase C inhibitor protein 1) (KCIP-1) [Cleaved into: 14-3-3 protein gamma, N-terminally processed]
P27348	1433T_HUMAN	YWHAQ	14-3-3 protein theta (14-3-3 protein tau) (14-3-3 protein T-cell) (Protein HS1)
P63104	1433Z_HUMAN	YWHAZ	14-3-3 protein zeta/delta (Protein kinase C inhibitor protein 1) (KCIP-1)
P30153	2AAA_HUMAN	PPP2R1A	Serine/threonine-protein phosphatase 2A 65 kDa regulatory subunit A alpha isoform (PP2A subunit A isoform PR65-alpha) (PP2A subunit A isoform R1-alpha) (Medium tumor antigen-associated 61 kDa protein)
P30154	2AAB_HUMAN	PPP2R1B	Serine/threonine-protein phosphatase 2A 65 kDa regulatory subunit A beta isoform (PP2A subunit A isoform PR65-beta) (PP2A subunit A isoform R1-beta)
P31937	3HIDH_HUMAN	HIBADH	3-hydroxyisobutyrate dehydrogenase, mitochondrial (HIBADH) (EC 1.1.1.31)
P08195	4F2_HUMAN	SLC3A2 MDU1	4F2 cell-surface antigen heavy chain (4F2hc) (Lymphocyte activation antigen 4F2 large subunit) (4F2 heavy chain antigen) (CD antigen CD98)
P52209	6PGD_HUMAN	PGD PGDH	6-phosphogluconate dehydrogenase, decarboxylating (EC 1.1.1.44)
O95336	6PGL_HUMAN	PGLS	6-phosphogluconolactonase (6PGL) (EC 3.1.1.31)
Q15758	AAAT_HUMAN	SLC1A5 ASCT2 M7V1 RDR RDRC	Neutral amino acid transporter B(0) (ATB(0)) (Sodium-dependent neutral amino acid transporter type 2) (RD114/simian type D retrovirus receptor) (Baboon M7 virus receptor) (Solute carrier family 1 member 5)
P17174	AATC_HUMAN	GOT1	Aspartate aminotransferase, cytoplasmic (EC 2.6.1.1) (Transaminase A) (Glutamate oxaloacetate transaminase 1)
P00505	AATM_HUMAN	GOT2	Aspartate aminotransferase, mitochondrial (mAspAT) (EC 2.6.1.1) (Transaminase A) (Glutamate oxaloacetate transaminase 2) (Fatty acid-binding protein) (FABP-1) (Plasma membrane-associated fatty acid-binding protein) (FABPpm)
Q8NE71	ABCF1_HUMAN	ABCF1 ABC50	ATP-binding cassette sub-family F member 1 (ATP-binding cassette 50) (TNF-alpha-stimulated ABC protein)
Q9NUQ8	ABCF3_HUMAN	ABCF3	ATP-binding cassette sub-family F member 3
Q13085	ACACA_HUMAN	ACACA ACAC ACC1 ACCA	Acetyl-CoA carboxylase 1 (EC 6.4.1.2) (ACC-alpha) [Includes: Biotin carboxylase (EC 6.3.4.14)]
P07108	ACBP_HUMAN	DBI	Acyl-CoA-binding protein (ACBP) (Diazepam-binding inhibitor) (DBI) (Endozepine) (EP)
P53396	ACLY_HUMAN	ACLY	ATP-citrate synthase (EC 2.3.3.8) (ATP-citrate (pro-S-)-lyase) (Citrate cleavage enzyme)
Q9NPJ3	ACO13_HUMAN	ACOT13 THEM2 HT012 PNAS-27	Acyl-coenzyme A thioesterase 13 (Acyl-CoA thioesterase 13) (EC 3.1.2.-) (Thioesterase superfamily member 2)
Q99798	ACON_HUMAN	ACO2	Aconitate hydratase, mitochondrial (Aconitase) (EC 4.2.1.3) (Citrate hydro-lyase)
P13798	ACPH_HUMAN	APEH D3F15S2 D3S48E DNF15S2	Acylamino-acid-releasing enzyme (AARE) (EC 3.4.19.1) (Acyl-peptide hydrolase) (APH) (Acylaminoacyl-peptidase) (Oxidized protein hydrolase) (OPH)
O95573	ACSL3_HUMAN	ACSL3 ACS3 FACL3 LACS3	Long-chain-fatty-acid--CoA ligase 3 (EC 6.2.1.3) (Long-chain acyl-CoA synthetase 3) (LACS 3)
O60488	ACSL4_HUMAN	ACSL4 ACS4 FACL4 LACS4	Long-chain-fatty-acid--CoA ligase 4 (EC 6.2.1.3) (Long-chain acyl-CoA synthetase 4) (LACS 4)
Q562R1	ACTBL_HUMAN	ACTBL2	Beta-actin-like protein 2 (Kappa-actin)
O43707	ACTN4_HUMAN	ACTN4	Alpha-actinin-4 (Non-muscle alpha-actinin 4) (F-actin cross-linking protein)
P61163	ACTZ_HUMAN	ACTR1A CTRN1	Alpha-centractin (Centractin) (Centrosome-associated actin homolog) (Actin-RPV) (ARP1)
Q16186	ADRM1_HUMAN	ADRM1 GP110	Proteasomal ubiquitin receptor ADRM1 (Adhesion-regulating molecule 1) (ARM-1) (110 kDa cell membrane glycoprotein) (Gp110) (Rpn13 homolog) (Proteasome regulatory particle non-ATPase 13) (hRpn13)
P05141	ADT2_HUMAN	SLC25A5 ANT2	ADP/ATP translocase 2 (Adenine nucleotide translocator 2) (ANT 2) (ADP,ATP carrier protein 2) (Solute carrier family 25 member 5) (ADP,ATP carrier protein, fibroblast isoform)
P12236	ADT3_HUMAN	SLC25A6 ANT3 CDABP0051	ADP/ATP translocase 3 (Adenine nucleotide translocator 3) (ANT 3) (ADP,ATP carrier protein 3) (Solute carrier family 25 member 6) (ADP,ATP carrier protein, isoform T2) (ANT 2)
Q9Y4W6	AFG32_HUMAN	AFG3L2	AFG3-like protein 2 (EC 3.4.24.-) (Paraplegin-like protein)
O95433	AHSA1_HUMAN	AHSA1 C14orf3 HSPC322	Activator of 90 kDa heat shock protein ATPase homolog 1 (AHA1) (p38)
Q8NCW5	AIBP_HUMAN	APOA1BP AIBP YJEFN1	Apolipoprotein A-I-binding protein (AI-BP) (YjeF N-terminal domain-containing protein 1) (YjeF_N1)
Q12904	AIMP1_HUMAN	AIMP1 EMAP2 SCYE1	Aminoacyl tRNA synthase complex-interacting multifunctional protein 1 (Multisynthase complex auxiliary component p43) [Cleaved into: Endothelial monocyte-activating polypeptide 2 (EMAP-2) (Endothelial monocyte-activating polypeptide II) (EMAP-II) (Small inducible cytokine subfamily E member 1)]
P04075	ALDOA_HUMAN	ALDOA ALDA	Fructose-bisphosphate aldolase A (EC 4.1.2.13) (Muscle-type aldolase) (Lung cancer antigen NY-LU-1)
P09972	ALDOC_HUMAN	ALDOC ALDC	Fructose-bisphosphate aldolase C (EC 4.1.2.13) (Brain-type aldolase)
Q9H4A4	AMPB_HUMAN	RNPEP APB	Aminopeptidase B (AP-B) (EC 3.4.11.6) (Arginine aminopeptidase) (Arginyl aminopeptidase)
P28838	AMPL_HUMAN	LAP3 LAPEP PEPS	Cytosol aminopeptidase (EC 3.4.11.1) (Leucine aminopeptidase 3) (LAP-3) (Leucyl aminopeptidase) (Proline aminopeptidase) (EC 3.4.11.5) (Prolyl aminopeptidase) (Peptidase S)
P50579	AMPM2_HUMAN	METAP2 MNPEP P67EIF2	Methionine aminopeptidase 2 (MetAP 2) (MAP 2) (EC 3.4.11.18) (Peptidase M 2) (Initiation factor 2-associated 67 kDa glycoprotein) (p67eIF2) (p67)
P39687	AN32A_HUMAN	ANP32A C15orf1 LANP MAPM PHAP1	Acidic leucine-rich nuclear phosphoprotein 32 family member A (Potent heat-stable protein phosphatase 2A inhibitor I1PP2A) (Acidic nuclear phosphoprotein pp32) (Leucine-rich acidic nuclear protein) (Lanp) (Putative HLA-DR-associated protein I) (PHAPI) (Mapmodulin)
Q92688	AN32B_HUMAN	ANP32B APRIL PHAPI2	Acidic leucine-rich nuclear phosphoprotein 32 family member B (Acidic protein rich in leucines) (Putative HLA-DR-associated protein I-2) (PHAPI2) (Silver-stainable protein SSP29)
Q9P2R3	ANFY1_HUMAN	ANKFY1 ANKHZN KIAA1255	Ankyrin repeat and FYVE domain-containing protein 1 (Ankyrin repeats hooked to a zinc finger motif)
Q8IWZ3	ANKH1_HUMAN	ANKHD1 KIAA1085 MASK VBARP PP2500	Ankyrin repeat and KH domain-containing protein 1 (Multiple ankyrin repeats single KH domain) (hMASK) (HIV-1 Vpr-binding ankyrin repeat protein)
Q99873	ANM1_HUMAN	PRMT1 HMT2 HRMT1L2 IR1B4	Protein arginine N-methyltransferase 1 (EC 2.1.1.-) (Interferon receptor 1-bound protein 4)
O14744	ANM5_HUMAN	PRMT5 HRMT1L5 IBP72 JBP1 SKB1	Protein arginine N-methyltransferase 5 (EC 2.1.1.-) (Histone-arginine N-methyltransferase PRMT5) (EC 2.1.1.125) (Shk1 kinase-binding protein 1 homolog) (SKB1 homolog) (SKB1Hs) (Jak-binding protein 1) (72 kDa ICln-binding protein)
O75179	ANR17_HUMAN	ANKRD17 GTAR KIAA0697	Ankyrin repeat domain-containing protein 17 (Gene trap ankyrin repeat protein) (Serologically defined breast cancer antigen NY-BR-16)
P50995	ANX11_HUMAN	ANXA11 ANX11	Annexin A11 (Annexin-11) (Annexin XI) (Calcyclin-associated annexin 50) (CAP-50) (56 kDa autoantigen)
P07355	ANXA2_HUMAN	ANXA2 ANX2 ANX2L4 CAL1H LPC2D	Annexin A2 (Annexin-2) (Annexin II) (Lipocortin II) (Calpactin-1 heavy chain) (Calpactin I heavy chain) (Chromobindin-8) (p36) (Protein I) (Placental anticoagulant protein IV) (PAP-IV)
P08758	ANXA5_HUMAN	ANXA5 ANX5 ENX2 PP4	Annexin A5 (Annexin-5) (Annexin V) (Lipocortin V) (Endonexin II) (Calphobindin I) (CBP-I) (Placental anticoagulant protein I) (PAP-I) (Placental anticoagulant protein 4) (PP4) (Thromboplastin inhibitor) (Vascular anticoagulant-alpha) (VAC-alpha) (Anchorin CII)
P20073	ANXA7_HUMAN	ANXA7 ANX7 SNX OK/SW-cl.95	Annexin A7 (Annexin-7) (Annexin VII) (Synexin)
Q10567	AP1B1_HUMAN	AP1B1 ADTB1 BAM22 CLAPB2	AP-1 complex subunit beta-1 (Adapter-related protein complex 1 subunit beta-1) (Adaptor protein complex AP-1 subunit beta-1) (Beta-adaptin 1) (Beta-1-adaptin) (Golgi adaptor HA1/AP1 adaptin beta subunit) (Clathrin assembly protein complex 1 beta large chain)
O43747	AP1G1_HUMAN	AP1G1 ADTG CLAPG1	AP-1 complex subunit gamma-1 (Adapter-related protein complex 1 subunit gamma-1) (Adaptor protein complex AP-1 subunit gamma-1) (Golgi adaptor HA1/AP1 adaptin subunit gamma-1) (Gamma1-adaptin) (Clathrin assembly protein complex 1 gamma-1 large chain)
Q9BXS5	AP1M1_HUMAN	AP1M1 CLTNM	AP-1 complex subunit mu-1 (Adaptor-related protein complex 1 mu-1 subunit) (Adaptor protein complex AP-1 mu-1 subunit) (Golgi adaptor HA1/AP1 adaptin mu-1 subunit) (Mu-adaptin 1) (AP-mu chain family member mu1A) (Mu1A-adaptin) (Clathrin assembly protein complex 1 medium chain 1) (Clathrin coat assembly protein AP47) (Clathrin coat-associated protein AP47)
O95782	AP2A1_HUMAN	AP2A1 ADTAA CLAPA1	AP-2 complex subunit alpha-1 (Adapter-related protein complex 2 alpha-1 subunit) (Adaptor protein complex AP-2 subunit alpha-1) (Alpha1-adaptin) (Plasma membrane adaptor HA2/AP2 adaptin alpha A subunit) (Alpha-adaptin A) (Clathrin assembly protein complex 2 alpha-A large chain) (100 kDa coated vesicle protein A)
P63010	AP2B1_HUMAN	AP2B1 ADTB2 CLAPB1	AP-2 complex subunit beta (Adapter-related protein complex 2 beta subunit) (Adaptor protein complex AP-2 subunit beta) (Beta-2-adaptin) (Beta-adaptin) (Plasma membrane adaptor HA2/AP2 adaptin beta subunit) (Clathrin assembly protein complex 2 beta large chain) (AP105B)
O00203	AP3B1_HUMAN	AP3B1 ADTB3A	AP-3 complex subunit beta-1 (Adapter-related protein complex 3 subunit beta-1) (Adaptor protein complex AP-3 subunit beta-1) (Beta-3A-adaptin) (Clathrin assembly protein complex 3 beta-1 large chain)
O14617	AP3D1_HUMAN	AP3D1 PRO0039	AP-3 complex subunit delta-1 (Adapter-related protein complex 3 subunit delta-1) (AP-3 complex subunit delta) (Delta-adaptin)
P07741	APT_HUMAN	APRT	Adenine phosphoribosyltransferase (APRT) (EC 2.4.2.7)
P18085	ARF4_HUMAN	ARF4 ARF2	ADP-ribosylation factor 4
P84085	ARF5_HUMAN	ARF5	ADP-ribosylation factor 5
P62330	ARF6_HUMAN	ARF6	ADP-ribosylation factor 6
Q92888	ARHG1_HUMAN	ARHGEF1	Rho guanine nucleotide exchange factor 1 (115 kDa guanine nucleotide exchange factor) (p115-RhoGEF) (p115RhoGEF) (Sub1.5)
Q92974	ARHG2_HUMAN	ARHGEF2 KIAA0651 LFP40	Rho guanine nucleotide exchange factor 2 (Guanine nucleotide exchange factor H1) (GEF-H1) (Microtubule-regulated Rho-GEF) (Proliferating cell nucleolar antigen p40)
P36405	ARL3_HUMAN	ARL3 ARFL3	ADP-ribosylation factor-like protein 3
P61160	ARP2_HUMAN	ACTR2 ARP2	Actin-related protein 2 (Actin-like protein 2)
P61158	ARP3_HUMAN	ACTR3 ARP3	Actin-related protein 3 (Actin-like protein 3)
Q9BPX5	ARP5L_HUMAN	ARPC5L	Actin-related protein 2/3 complex subunit 5-like protein (Arp2/3 complex 16 kDa subunit 2) (ARC16-2)
O15144	ARPC2_HUMAN	ARPC2 ARC34 PRO2446	Actin-related protein 2/3 complex subunit 2 (Arp2/3 complex 34 kDa subunit) (p34-ARC)
O15145	ARPC3_HUMAN	ARPC3 ARC21	Actin-related protein 2/3 complex subunit 3 (Arp2/3 complex 21 kDa subunit) (p21-ARC)
P59998	ARPC4_HUMAN	ARPC4 ARC20	Actin-related protein 2/3 complex subunit 4 (Arp2/3 complex 20 kDa subunit) (p20-ARC)
O43681	ASNA_HUMAN	ASNA1 ARSA TRC40	ATPase ASNA1 (EC 3.6.-.-) (Arsenite-stimulated ATPase) (Arsenical pump-driving ATPase) (hASNA-I) (hARSA-I) (Transmembrane domain recognition complex 40 kDa ATPase subunit)
P08243	ASNS_HUMAN	ASNS TS11	Asparagine synthetase [glutamine-hydrolyzing] (EC 6.3.5.4) (Glutamine-dependent asparagine synthetase) (Cell cycle control protein TS11)
P05023	AT1A1_HUMAN	ATP1A1	Sodium/potassium-transporting ATPase subunit alpha-1 (Na(+)/K(+) ATPase alpha-1 subunit) (EC 3.6.3.9) (Sodium pump subunit alpha-1)
P16615	AT2A2_HUMAN	ATP2A2 ATP2B	Sarcoplasmic/endoplasmic reticulum calcium ATPase 2 (SR Ca(2+)-ATPase 2) (SERCA2) (EC 3.6.3.8) (Calcium pump 2) (Calcium-transporting ATPase sarcoplasmic reticulum type, slow twitch skeletal muscle isoform) (Endoplasmic reticulum class 1/2 Ca(2+) ATPase)
P24539	AT5F1_HUMAN	ATP5F1	ATP synthase subunit b, mitochondrial (ATPase subunit b)
Q9NVI7	ATD3A_HUMAN	ATAD3A	ATPase family AAA domain-containing protein 3A
O75947	ATP5H_HUMAN	ATP5H My032	ATP synthase subunit d, mitochondrial (ATPase subunit d)
P56385	ATP5I_HUMAN	ATP5I ATP5K	ATP synthase subunit e, mitochondrial (ATPase subunit e)
O75964	ATP5L_HUMAN	ATP5L	ATP synthase subunit g, mitochondrial (ATPase subunit g)
P25705	ATPA_HUMAN	ATP5A1 ATP5A ATP5AL2 ATPM	ATP synthase subunit alpha, mitochondrial
P06576	ATPB_HUMAN	ATP5B ATPMB ATPSB	ATP synthase subunit beta, mitochondrial (EC 3.6.3.14)
P30049	ATPD_HUMAN	ATP5D	ATP synthase subunit delta, mitochondrial (F-ATPase delta subunit)
P36542	ATPG_HUMAN	ATP5C1 ATP5C ATP5CL1	ATP synthase subunit gamma, mitochondrial (F-ATPase gamma subunit)
P48047	ATPO_HUMAN	ATP5O ATPO	ATP synthase subunit O, mitochondrial (Oligomycin sensitivity conferral protein) (OSCP)
Q8WWM7	ATX2L_HUMAN	ATXN2L A2D A2LG A2LP A2RP	Ataxin-2-like protein (Ataxin-2 domain protein) (Ataxin-2-related protein)
P61769	B2MG_HUMAN	B2M CDABP0092 HDCMA22P	Beta-2-microglobulin [Cleaved into: Beta-2-microglobulin form pI 5.3]
Q9Y520	BA2L2_HUMAN	BAT2L2 BAT2D1 KIAA1096 XTP2	Protein BAT2-like 2 (BAT2 domain-containing protein 1) (HBV X-transactivated gene 2 protein) (HBV XAg-transactivated protein 2) (HLA-B-associated transcript 2-like 2)
O95816	BAG2_HUMAN	BAG2	BAG family molecular chaperone regulator 2 (BAG-2) (Bcl-2-associated athanogene 2)
P46379	BAT3_HUMAN	BAT3 G3	Large proline-rich protein BAT3 (HLA-B-associated transcript 3) (Protein G3)
Q07812	BAX_HUMAN	BAX BCL2L4	Apoptosis regulator BAX (Bcl-2-like protein 4) (Bcl2-L-4)
Q9P287	BCCIP_HUMAN	BCCIP TOK1	BRCA2 and CDKN1A-interacting protein (Protein TOK-1) (P21- and CDK-associated protein 1)
P30043	BLVRB_HUMAN	BLVRB FLR	Flavin reductase (FR) (EC 1.5.1.30) (NADPH-dependent diaphorase) (NADPH-flavin reductase) (FLR) (Biliverdin reductase B) (BVR-B) (EC 1.3.1.24) (Biliverdin-IX beta-reductase) (Green heme-binding protein) (GHBP)
Q9H3K6	BOLA2_HUMAN	BOLA2 BOLA2A My016; BOLA2B	BolA-like protein 2
Q5VTR2	BRE1A_HUMAN	RNF20 BRE1A	E3 ubiquitin-protein ligase BRE1A (BRE1-A) (hBRE1) (EC 6.3.2.-) (RING finger protein 20)
P20290	BTF3_HUMAN	BTF3 NACB OK/SW-cl.8	Transcription factor BTF3 (RNA polymerase B transcription factor 3)
O43684	BUB3_HUMAN	BUB3	Mitotic checkpoint protein BUB3
Q7L1Q6	BZW1_HUMAN	BZW1 BZAP45 KIAA0005	Basic leucine zipper and W2 domain-containing protein 1 (Protein Orf)
Q9Y6E2	BZW2_HUMAN	BZW2 HSPC028 MSTP017	Basic leucine zipper and W2 domain-containing protein 2
P11586	C1TC_HUMAN	MTHFD1 MTHFC MTHFD	C-1-tetrahydrofolate synthase, cytoplasmic (C1-THF synthase) [Includes: Methylenetetrahydrofolate dehydrogenase (EC 1.5.1.5); Methenyltetrahydrofolate cyclohydrolase (EC 3.5.4.9); Formyltetrahydrofolate synthetase (EC 6.3.4.3)]
Q6UB35	C1TM_HUMAN	MTHFD1L FTHFSDC1	Monofunctional C1-tetrahydrofolate synthase, mitochondrial (EC 6.3.4.3) (Formyltetrahydrofolate synthetase)
Q9GZP4	CA128_HUMAN	C1orf128 AD039 HT014 PP603	UPF0424 protein C1orf128
P62158	CALM_HUMAN	CALM1 CALM CAM CAM1; CALM2 CAM2 CAMB; CALM3 CALML2 CAM3 CAMC CAMIII	Calmodulin (CaM)
P27797	CALR_HUMAN	CALR CRTC	Calreticulin (CRP55) (Calregulin) (HACBP) (Endoplasmic reticulum resident protein 60) (ERp60) (grp60)
O43852	CALU_HUMAN	CALU	Calumenin (Crocalbin) (IEF SSP 9302)
P27824	CALX_HUMAN	CANX	Calnexin (Major histocompatibility complex class I antigen-binding protein p88) (p90) (IP90)
P07384	CAN1_HUMAN	CAPN1 CANPL1 PIG30	Calpain-1 catalytic subunit (EC 3.4.22.52) (Calpain-1 large subunit) (Calcium-activated neutral proteinase 1) (CANP 1) (Calpain mu-type) (Micromolar-calpain) (muCANP) (Cell proliferation-inducing gene 30 protein)
Q86VP6	CAND1_HUMAN	CAND1 KIAA0829 TIP120 TIP120A	Cullin-associated NEDD8-dissociated protein 1 (Cullin-associated and neddylation-dissociated protein 1) (p120 CAND1) (TBP-interacting protein of 120 kDa A) (TBP-interacting protein 120A)
Q01518	CAP1_HUMAN	CAP1 CAP	Adenylyl cyclase-associated protein 1 (CAP 1)
Q14444	CAPR1_HUMAN	CAPRIN1 GPIAP1 GPIP137 M11S1	Caprin-1 (Cytoplasmic activation- and proliferation-associated protein 1) (GPI-anchored membrane protein 1) (GPI-anchored protein p137) (GPI-p137) (p137GPI) (Cell cycle-associated protein 1) (Membrane component chromosome 11 surface marker 1)
P47756	CAPZB_HUMAN	CAPZB	F-actin-capping protein subunit beta (CapZ beta)
P42574	CASP3_HUMAN	CASP3 CPP32	Caspase-3 (CASP-3) (EC 3.4.22.56) (Apopain) (Cysteine protease CPP32) (CPP-32) (Protein Yama) (SREBP cleavage activity 1) (SCA-1) [Cleaved into: Caspase-3 subunit p17; Caspase-3 subunit p12]
P04040	CATA_HUMAN	CAT	Catalase (EC 1.11.1.6)
P07339	CATD_HUMAN	CTSD CPSD	Cathepsin D (EC 3.4.23.5) [Cleaved into: Cathepsin D light chain; Cathepsin D heavy chain]
Q6GMV3	CB079_HUMAN	C2orf79	Uncharacterized protein C2orf79
P16152	CBR1_HUMAN	CBR1 CBR CRN	Carbonyl reductase [NADPH] 1 (EC 1.1.1.184) (NADPH-dependent carbonyl reductase 1) (Prostaglandin-E(2) 9-reductase) (EC 1.1.1.189) (Prostaglandin 9-ketoreductase) (15-hydroxyprostaglandin dehydrogenase [NADP+]) (EC 1.1.1.197)
Q13185	CBX3_HUMAN	CBX3	Chromobox protein homolog 3 (Heterochromatin protein 1 homolog gamma) (HP1 gamma) (Modifier 2 protein) (HECH)
Q8IX12	CCAR1_HUMAN	CCAR1 CARP1 DIS	Cell division cycle and apoptosis regulator protein 1 (Cell cycle and apoptosis regulatory protein 1) (CARP-1) (Death inducer with SAP domain)
Q96A33	CCD47_HUMAN	CCDC47 GK001 MSTP041 PSEC0077	Coiled-coil domain-containing protein 47
Q9Y2R0	CCD56_HUMAN	CCDC56 HSPC009	Coiled-coil domain-containing protein 56
Q4VC31	CCD58_HUMAN	CCDC58	Coiled-coil domain-containing protein 58
O75794	CD123_HUMAN	CDC123 C10orf7 D123	Cell division cycle protein 123 homolog (Protein D123) (HT-1080) (PZ32)
Q9Y5K6	CD2AP_HUMAN	CD2AP	CD2-associated protein (Cas ligand with multiple SH3 domains) (Adapter protein CMS)
P06493	CDC2_HUMAN	CDC2	Cell division control protein 2 homolog (EC 2.7.11.22) (EC 2.7.11.23) (p34 protein kinase) (Cyclin-dependent kinase 1) (CDK1)
Q16543	CDC37_HUMAN	CDC37 CDC37A	Hsp90 co-chaperone Cdc37 (Hsp90 chaperone protein kinase-targeting subunit) (p50Cdc37)
P60953	CDC42_HUMAN	CDC42	Cell division control protein 42 homolog (G25K GTP-binding protein)
Q99459	CDC5L_HUMAN	CDC5L KIAA0432 PCDC5RP	Cell division cycle 5-like protein (Cdc5-like protein) (Pombe cdc5-related protein)
Q00535	CDK5_HUMAN	CDK5	Cell division protein kinase 5 (EC 2.7.11.22) (Cyclin-dependent kinase 5) (Tau protein kinase II catalytic subunit) (TPKII catalytic subunit) (Serine/threonine-protein kinase PSSALRE)
Q9BRJ6	CG050_HUMAN	C7orf50 FP15621	Uncharacterized protein C7orf50
P61604	CH10_HUMAN	HSPE1	10 kDa heat shock protein, mitochondrial (Hsp10) (10 kDa chaperonin) (Chaperonin 10) (CPN10) (Early-pregnancy factor) (EPF)
P10809	CH60_HUMAN	HSPD1 HSP60	60 kDa heat shock protein, mitochondrial (Heat shock protein 60) (HSP-60) (Hsp60) (60 kDa chaperonin) (Chaperonin 60) (CPN60) (Mitochondrial matrix protein P1) (P60 lymphocyte protein) (HuCHA60)
Q8IWX8	CHERP_HUMAN	CHERP DAN26 SCAF6	Calcium homeostasis endoplasmic reticulum protein (SR-related CTD-associated factor 6) (ERPROT 213-21)
Q9HD42	CHM1A_HUMAN	CHMP1A CHMP1 KIAA0047 PCOLN3 PRSM1	Charged multivesicular body protein 1a (Chromatin-modifying protein 1a) (CHMP1a) (Vacuolar protein sorting-associated protein 46-1) (Vps46-1) (hVps46-1)
Q9BY43	CHM4A_HUMAN	CHMP4A C14orf123 SHAX2 CDA04 HSPC134	Charged multivesicular body protein 4a (Chromatin-modifying protein 4a) (CHMP4a) (Vacuolar protein sorting-associated protein 32-1) (Vps32-1) (hVps32-1) (SNF7-1) (hSnf-1) (SNF7 homolog associated with Alix-2)
Q9H444	CHM4B_HUMAN	CHMP4B C20orf178 SHAX1	Charged multivesicular body protein 4b (Chromatin-modifying protein 4b) (CHMP4b) (Vacuolar protein sorting-associated protein 32-2) (Vps32-2) (hVps32-2) (SNF7-2) (hSnf7-2) (SNF7 homolog associated with Alix 1)
Q99653	CHP1_HUMAN	CHP	Calcium-binding protein p22 (Calcium-binding protein CHP) (Calcineurin homologous protein) (Calcineurin B homolog)
Q9UHD1	CHRD1_HUMAN	CHORDC1 CHP1	Cysteine and histidine-rich domain-containing protein 1 (CHORD domain-containing protein 1) (CHORD-containing protein 1) (CHP-1)
Q14011	CIRBP_HUMAN	CIRBP A18HNRNP CIRP	Cold-inducible RNA-binding protein (Glycine-rich RNA-binding protein CIRP) (A18 hnRNP)
O75390	CISY_HUMAN	CS	Citrate synthase, mitochondrial (EC 2.3.3.1)
Q14008	CKAP5_HUMAN	CKAP5 KIAA0097	Cytoskeleton-associated protein 5 (Colonic and hepatic tumor over-expressed gene protein) (Ch-TOG)
O75122	CLAP2_HUMAN	CLASP2 KIAA0627	CLIP-associating protein 2 (Cytoplasmic linker-associated protein 2) (Protein Orbit homolog 2) (hOrbit2)
P09496	CLCA_HUMAN	CLTA	Clathrin light chain A (Lca)
P09497	CLCB_HUMAN	CLTB	Clathrin light chain B (Lcb)
Q00610	CLH1_HUMAN	CLTC CLH17 CLTCL2 KIAA0034	Clathrin heavy chain 1 (Clathrin heavy chain on chromosome 17) (CLH-17)
O00299	CLIC1_HUMAN	CLIC1 NCC27	Chloride intracellular channel protein 1 (Nuclear chloride ion channel 27) (NCC27) (Chloride channel ABP) (Regulatory nuclear chloride ion channel protein) (hRNCC)
Q9Y696	CLIC4_HUMAN	CLIC4	Chloride intracellular channel protein 4 (Intracellular chloride ion channel protein p64H1)
Q9UJS0	CMC2_HUMAN	SLC25A13 ARALAR2	Calcium-binding mitochondrial carrier protein Aralar2 (Mitochondrial aspartate glutamate carrier 2) (Solute carrier family 25 member 13) (Citrin)
P09543	CN37_HUMAN	CNP	2',3'-cyclic-nucleotide 3'-phosphodiesterase (CNPase) (CNP) (EC 3.1.4.37)
P62633	CNBP_HUMAN	CNBP RNF163 ZNF9	Cellular nucleic acid-binding protein (CNBP) (Zinc finger protein 9)
Q15021	CND1_HUMAN	NCAPD2 CAPD2 CNAP1 KIAA0159	Condensin complex subunit 1 (Non-SMC condensin I complex subunit D2) (Chromosome condensation-related SMC-associated protein 1) (Chromosome-associated protein D2) (hCAP-D2) (XCAP-D2 homolog)
Q9BPX3	CND3_HUMAN	NCAPG CAPG NYMEL3	Condensin complex subunit 3 (Non-SMC condensin I complex subunit G) (Chromosome-associated protein G) (Condensin subunit CAP-G) (hCAP-G) (XCAP-G homolog) (Melanoma antigen NY-MEL-3)
Q86XI2	CNDG2_HUMAN	NCAPG2 LUZP5	Condensin-2 complex subunit G2 (Chromosome-associated protein G2) (hCAP-G2) (CAP-G2) (Non-SMC condensin II complex subunit G2) (Leucine zipper protein 5)
Q96KP4	CNDP2_HUMAN	CNDP2 CN2 CPGL PEPA	Cytosolic non-specific dipeptidase (EC 3.4.13.18) (CNDP dipeptidase 2) (Glutamate carboxypeptidase-like protein 1) (Peptidase A)
Q9Y2B0	CNPY2_HUMAN	CNPY2 MSAP TMEM4 ZSIG9 UNQ1943/PRO4426	Protein canopy homolog 2 (MIR-interacting saposin-like protein) (Transmembrane protein 4) (Putative secreted protein Zsig9)
Q9NPA0	CO024_HUMAN	C15orf24 C11orf3 HT022 UNQ905/PRO1926	UPF0480 protein C15orf24
P23528	COF1_HUMAN	CFL1 CFL	Cofilin-1 (Cofilin, non-muscle isoform) (18 kDa phosphoprotein) (p18)
P53621	COPA_HUMAN	COPA	Coatomer subunit alpha (Alpha-coat protein) (Alpha-COP) (HEP-COP) (HEPCOP) [Cleaved into: Xenin (Xenopsin-related peptide); Proxenin]
P35606	COPB2_HUMAN	COPB2	Coatomer subunit beta' (Beta'-coat protein) (Beta'-COP) (p102)
P53618	COPB_HUMAN	COPB1 COPB MSTP026	Coatomer subunit beta (Beta-coat protein) (Beta-COP)
P48444	COPD_HUMAN	ARCN1 COPD	Coatomer subunit delta (Delta-coat protein) (Delta-COP) (Archain)
O14579	COPE_HUMAN	COPE	Coatomer subunit epsilon (Epsilon-coat protein) (Epsilon-COP)
Q9Y678	COPG_HUMAN	COPG COPG1	Coatomer subunit gamma (Gamma-coat protein) (Gamma-COP)
P61923	COPZ1_HUMAN	COPZ1 COPZ CGI-120 HSPC181	Coatomer subunit zeta-1 (Zeta-1-coat protein) (Zeta-1 COP)
P00403	COX2_HUMAN	MT-CO2 COII COXII MTCO2	Cytochrome c oxidase subunit 2 (Cytochrome c oxidase polypeptide II)
P13073	COX41_HUMAN	COX4I1 COX4	Cytochrome c oxidase subunit 4 isoform 1, mitochondrial (Cytochrome c oxidase subunit IV isoform 1) (COX IV-1) (Cytochrome c oxidase polypeptide IV)
P20674	COX5A_HUMAN	COX5A	Cytochrome c oxidase subunit 5A, mitochondrial (Cytochrome c oxidase polypeptide Va)
P10606	COX5B_HUMAN	COX5B	Cytochrome c oxidase subunit 5B, mitochondrial (Cytochrome c oxidase polypeptide Vb)
P09669	COX6C_HUMAN	COX6C	Cytochrome c oxidase subunit 6C (Cytochrome c oxidase polypeptide VIc)
O14548	COX7R_HUMAN	COX7A2L COX7AR COX7RP	Cytochrome c oxidase subunit 7A-related protein, mitochondrial (Cytochrome c oxidase subunit VIIa-related protein) (COX7a-related protein) (EB1)
P04632	CPNS1_HUMAN	CAPNS1 CAPN4 CAPNS	Calpain small subunit 1 (CSS1) (Calcium-dependent protease small subunit 1) (Calcium-dependent protease small subunit) (CDPS) (Calpain regulatory subunit) (Calcium-activated neutral proteinase small subunit) (CANP small subunit)
O43809	CPSF5_HUMAN	NUDT21 CFIM25 CPSF25 CPSF5	Cleavage and polyadenylation specificity factor subunit 5 (Cleavage and polyadenylation specificity factor 25 kDa subunit) (CPSF 25 kDa subunit) (Pre-mRNA cleavage factor Im 25 kDa subunit) (Nucleoside diphosphate-linked moiety X motif 21) (Nudix motif 21)
Q969H8	CS010_HUMAN	C19orf10 IL25	UPF0556 protein C19orf10 (Stromal cell-derived growth factor SF20) (Interleukin-25) (IL-25)
Q9BQ61	CS043_HUMAN	C19orf43	Uncharacterized protein C19orf43
O75534	CSDE1_HUMAN	CSDE1 D1S155E KIAA0885 NRU UNR	Cold shock domain-containing protein E1 (Protein UNR) (N-ras upstream gene protein)
P68400	CSK21_HUMAN	CSNK2A1 CK2A1	Casein kinase II subunit alpha (CK II alpha) (EC 2.7.11.1)
P67870	CSK2B_HUMAN	CSNK2B CK2N G5A	Casein kinase II subunit beta (CK II beta) (Phosvitin) (Protein G5a)
Q9UNS2	CSN3_HUMAN	COPS3 CSN3	COP9 signalosome complex subunit 3 (Signalosome subunit 3) (SGN3) (JAB1-containing signalosome subunit 3)
Q9BT78	CSN4_HUMAN	COPS4 CSN4	COP9 signalosome complex subunit 4 (Signalosome subunit 4) (SGN4) (JAB1-containing signalosome subunit 4)
Q9GZN8	CT027_HUMAN	C20orf27	UPF0687 protein C20orf27
Q6PD62	CTR9_HUMAN	CTR9 KIAA0155 SH2BP1	RNA polymerase-associated protein CTR9 homolog (SH2 domain-binding protein 1)
Q13617	CUL2_HUMAN	CUL2	Cullin-2 (CUL-2)
Q13618	CUL3_HUMAN	CUL3 KIAA0617	Cullin-3 (CUL-3)
Q13619	CUL4A_HUMAN	CUL4A	Cullin-4A (CUL-4A)
Q9Y3I0	CV028_HUMAN	C22orf28 HSPC117	UPF0027 protein C22orf28
P08574	CY1_HUMAN	CYC1	Cytochrome c1, heme protein, mitochondrial (Ubiquinol-cytochrome-c reductase complex cytochrome c1 subunit) (Cytochrome c-1) (Cytochrome b-c1 complex subunit 4) (Complex III subunit 4) (Complex III subunit IV)
O43169	CYB5B_HUMAN	CYB5B CYB5M OMB5	Cytochrome b5 type B (Cytochrome b5 outer mitochondrial membrane isoform)
Q9HB71	CYBP_HUMAN	CACYBP S100A6BP SIP PNAS-107	Calcyclin-binding protein (CacyBP) (hCacyBP) (Siah-interacting protein) (S100A6-binding protein)
P99999	CYC_HUMAN	CYCS CYC	Cytochrome c
P04080	CYTB_HUMAN	CSTB CST6 STFB	Cystatin-B (Stefin-B) (Liver thiol proteinase inhibitor) (CPI-B)
P42126	D3D2_HUMAN	DCI	3,2-trans-enoyl-CoA isomerase, mitochondrial (EC 5.3.3.8) (Dodecenoyl-CoA isomerase) (Delta(3),Delta(2)-enoyl-CoA isomerase) (D3,D2-enoyl-CoA isomerase)
P61803	DAD1_HUMAN	DAD1	Dolichyl-diphosphooligosaccharide--protein glycosyltransferase subunit DAD1 (Oligosaccharyl transferase subunit DAD1) (EC 2.4.1.119) (Defender against cell death 1) (DAD-1)
Q96EP5	DAZP1_HUMAN	DAZAP1	DAZ-associated protein 1 (Deleted in azoospermia-associated protein 1)
Q9NR28	DBLOH_HUMAN	DIABLO SMAC	Diablo homolog, mitochondrial (Second mitochondria-derived activator of caspase) (Smac) (Direct IAP-binding protein with low pI)
Q9UJU6	DBNL_HUMAN	DBNL CMAP SH3P7 PP5423	Drebrin-like protein (Drebrin-F) (SH3 domain-containing protein 7) (Cervical SH3P7) (HPK1-interacting protein of 55 kDa) (HIP-55) (Cervical mucin-associated protein)
P16989	DBPA_HUMAN	CSDA DBPA	DNA-binding protein A (Cold shock domain-containing protein A) (Single-strand DNA-binding protein NF-GMB)
Q13409	DC1I2_HUMAN	DYNC1I2 DNCI2 DNCIC2	Cytoplasmic dynein 1 intermediate chain 2 (Cytoplasmic dynein intermediate chain 2) (Dynein intermediate chain 2, cytosolic) (DH IC-2)
Q96GG9	DCNL1_HUMAN	DCUN1D1 DCUN1L1 RP42 SCCRO	DCN1-like protein 1 (Defective in cullin neddylation protein 1-like protein 1) (DCUN1 domain-containing protein 1) (Squamous cell carcinoma-related oncogene)
Q96C86	DCPS_HUMAN	DCPS DCS1 HINT5 HSPC015	Scavenger mRNA-decapping enzyme DcpS (EC 3.-.-.-) (DCS-1) (Hint-related 7meGMP-directed hydrolase) (Histidine triad protein member 5) (HINT-5)
Q14203	DCTN1_HUMAN	DCTN1	Dynactin subunit 1 (150 kDa dynein-associated polypeptide) (DAP-150) (DP-150) (p150-glued) (p135)
Q9H773	DCTP1_HUMAN	DCTPP1 XTP3TPA CDA03	dCTP pyrophosphatase 1 (EC 3.6.1.12) (Deoxycytidine-triphosphatase 1) (dCTPase 1) (XTP3-transactivated gene A protein) (RS21C6)
Q9NUU7	DD19A_HUMAN	DDX19A DDX19L	ATP-dependent RNA helicase DDX19A (EC 3.6.1.-) (DEAD box protein 19A) (DDX19-like protein)
Q16531	DDB1_HUMAN	DDB1 XAP1	DNA damage-binding protein 1 (Damage-specific DNA-binding protein 1) (UV-damaged DNA-binding factor) (DDB p127 subunit) (DNA damage-binding protein a) (DDBa) (UV-damaged DNA-binding protein 1) (UV-DDB 1) (Xeroderma pigmentosum group E-complementing protein) (XPCe) (XPE-binding factor) (XPE-BF) (HBV X-associated protein 1) (XAP-1)
Q92841	DDX17_HUMAN	DDX17	Probable ATP-dependent RNA helicase DDX17 (EC 3.6.1.-) (DEAD box protein 17) (RNA-dependent helicase p72) (DEAD box protein p72)
Q92499	DDX1_HUMAN	DDX1	ATP-dependent RNA helicase DDX1 (EC 3.6.1.-) (DEAD box protein 1) (DEAD box protein retinoblastoma) (DBP-RB)
Q9NR30	DDX21_HUMAN	DDX21	Nucleolar RNA helicase 2 (EC 3.6.1.-) (Nucleolar RNA helicase II) (Nucleolar RNA helicase Gu) (RH II/Gu) (Gu-alpha) (DEAD box protein 21)
O00148	DDX39_HUMAN	DDX39	ATP-dependent RNA helicase DDX39 (EC 3.6.1.-) (DEAD box protein 39) (Nuclear RNA helicase URH49)
O00571	DDX3X_HUMAN	DDX3X DBX DDX3	ATP-dependent RNA helicase DDX3X (EC 3.6.1.-) (DEAD box protein 3, X-chromosomal) (Helicase-like protein 2) (HLP2) (DEAD box, X isoform)
Q86XP3	DDX42_HUMAN	DDX42	ATP-dependent RNA helicase DDX42 (EC 3.6.1.-) (DEAD box protein 42) (Splicing factor 3B-associated 125 kDa protein) (SF3b125) (RNA helicase-related protein) (RNAHP) (RNA helicase-like protein) (RHELP) (SF3b DEAD box protein)
P17844	DDX5_HUMAN	DDX5 G17P1 HELR HLR1	Probable ATP-dependent RNA helicase DDX5 (EC 3.6.1.-) (DEAD box protein 5) (RNA helicase p68)
P26196	DDX6_HUMAN	DDX6 HLR2 RCK	Probable ATP-dependent RNA helicase DDX6 (EC 3.6.1.-) (DEAD box protein 6) (ATP-dependent RNA helicase p54) (Oncogene RCK)
Q16698	DECR_HUMAN	DECR1 DECR	2,4-dienoyl-CoA reductase, mitochondrial (EC 1.3.1.34) (2,4-dienoyl-CoA reductase [NADPH]) (4-enoyl-CoA reductase [NADPH])
P35659	DEK_HUMAN	DEK	Protein DEK
P15924	DESP_HUMAN	DSP	Desmoplakin (DP) (250/210 kDa paraneoplastic pemphigus antigen)
P60981	DEST_HUMAN	DSTN ACTDP DSN	Destrin (Actin-depolymerizing factor) (ADF)
P51659	DHB4_HUMAN	HSD17B4 EDH17B4	Peroxisomal multifunctional enzyme type 2 (MFE-2) (D-bifunctional protein) (DBP) (17-beta-hydroxysteroid dehydrogenase 4) (17-beta-HSD 4) [Includes: 3-hydroxyacyl-CoA dehydrogenase (EC 1.1.1.35); 3-alpha,7-alpha,12-alpha-trihydroxy-5-beta-cholest-24-enoyl-CoA hydratase (EC 4.2.1.107)]
Q9UBM7	DHCR7_HUMAN	DHCR7 D7SR	7-dehydrocholesterol reductase (7-DHC reductase) (EC 1.3.1.21) (Sterol Delta(7)-reductase) (Putative sterol reductase SR-2)
P00367	DHE3_HUMAN	GLUD1 GLUD	Glutamate dehydrogenase 1, mitochondrial (GDH 1) (EC 1.4.1.3)
Q00796	DHSO_HUMAN	SORD	Sorbitol dehydrogenase (EC 1.1.1.14) (L-iditol 2-dehydrogenase)
O43143	DHX15_HUMAN	DHX15 DBP1 DDX15	Putative pre-mRNA-splicing factor ATP-dependent RNA helicase DHX15 (EC 3.6.1.-) (DEAH box protein 15) (ATP-dependent RNA helicase #46)
O60231	DHX16_HUMAN	DHX16 DBP2 DDX16 KIAA0577	Putative pre-mRNA-splicing factor ATP-dependent RNA helicase DHX16 (EC 3.6.1.-) (DEAH-box protein 16) (ATP-dependent RNA helicase #3)
Q7Z478	DHX29_HUMAN	DHX29 DDX29	ATP-dependent RNA helicase DHX29 (EC 3.6.1.-) (DEAH box protein 29) (Nucleic acid helicase DDXx)
Q7L2E3	DHX30_HUMAN	DHX30 DDX30 KIAA0890	Putative ATP-dependent RNA helicase DHX30 (EC 3.6.1.-) (DEAH box protein 30)
Q9H2U1	DHX36_HUMAN	DHX36 DDX36 KIAA1488 MLEL1 RHAU	Probable ATP-dependent RNA helicase DHX36 (EC 3.6.1.-) (DEAH box protein 36) (MLE-like protein 1) (RNA helicase associated with AU-rich element ARE)
Q08211	DHX9_HUMAN	DHX9 DDX9 LKP NDH2	ATP-dependent RNA helicase A (EC 3.6.1.-) (Nuclear DNA helicase II) (NDH II) (DEAH box protein 9)
O60610	DIAP1_HUMAN	DIAPH1 DIAP1	Protein diaphanous homolog 1 (Diaphanous-related formin-1) (DRF1)
Q9UNQ2	DIMT1_HUMAN	DIMT1L DIMT1 HUSSY-05	Probable dimethyladenosine transferase (EC 2.1.1.-) (S-adenosylmethionine-6-N',N'-adenosyl(rRNA) dimethyltransferase) (18S rRNA dimethylase) (DIM1 dimethyladenosine transferase 1-like)
Q9UBS4	DJB11_HUMAN	DNAJB11 EDJ ERJ3 HDJ9 PSEC0121 UNQ537/PRO1080	DnaJ homolog subfamily B member 11 (ER-associated dnaJ protein 3) (ERj3p) (ERdj3) (ER-associated Hsp40 co-chaperone) (ER-associated DNAJ) (HEDJ) (DnaJ protein homolog 9) (Human DnaJ protein 9) (hDj-9) (PWP1-interacting protein 4) (APOBEC1-binding protein 2) (ABBP-2)
P09622	DLDH_HUMAN	DLD GCSL LAD PHE3	Dihydrolipoyl dehydrogenase, mitochondrial (EC 1.8.1.4) (Dihydrolipoamide dehydrogenase) (Glycine cleavage system L protein)
P31689	DNJA1_HUMAN	DNAJA1 DNAJ2 HDJ2 HSJ2 HSPF4	DnaJ homolog subfamily A member 1 (Heat shock 40 kDa protein 4) (DnaJ protein homolog 2) (Human DnaJ protein 2) (hDj-2) (Heat shock protein J2) (HSJ-2) (HSDJ)
O60884	DNJA2_HUMAN	DNAJA2 CPR3 HIRIP4	DnaJ homolog subfamily A member 2 (HIRA-interacting protein 4) (Cell cycle progression restoration gene 3 protein) (Dnj3) (Dj3) (Renal carcinoma antigen NY-REN-14)
P25685	DNJB1_HUMAN	DNAJB1 DNAJ1 HDJ1 HSPF1	DnaJ homolog subfamily B member 1 (Heat shock 40 kDa protein 1) (Heat shock protein 40) (HSP40) (DnaJ protein homolog 1) (Human DnaJ protein 1) (hDj-1)
Q99615	DNJC7_HUMAN	DNAJC7 TPR2 TTC2	DnaJ homolog subfamily C member 7 (Tetratricopeptide repeat protein 2) (TPR repeat protein 2)
O75937	DNJC8_HUMAN	DNAJC8 SPF31 HSPC315 HSPC331	DnaJ homolog subfamily C member 8 (Splicing protein spf31)
Q8WXX5	DNJC9_HUMAN	DNAJC9	DnaJ homolog subfamily C member 9 (DnaJ protein SB73)
P18858	DNLI1_HUMAN	LIG1	DNA ligase 1 (EC 6.5.1.1) (DNA ligase I) (Polydeoxyribonucleotide synthase [ATP] 1)
O00429	DNM1L_HUMAN	DNM1L DLP1 DRP1	Dynamin-1-like protein (EC 3.6.5.5) (Dynamin-like protein) (Dnm1p/Vps1p-like protein) (DVLP) (Dynamin family member proline-rich carboxyl-terminal domain less) (Dymple) (Dynamin-related protein 1) (Dynamin-like protein 4) (Dynamin-like protein IV) (HdynIV)
P26358	DNMT1_HUMAN	DNMT1 AIM CXXC9 DNMT	DNA (cytosine-5)-methyltransferase 1 (Dnmt1) (EC 2.1.1.37) (MCMT) (DNA methyltransferase HsaI) (DNA MTase HsaI) (M.HsaI) (CXXC-type zinc finger protein 9)
P30046	DOPD_HUMAN	DDT	D-dopachrome decarboxylase (EC 4.1.1.84) (D-dopachrome tautomerase) (Phenylpyruvate tautomerase II)
P28340	DPOD1_HUMAN	POLD1 POLD	DNA polymerase delta catalytic subunit (EC 2.7.7.7) (DNA polymerase subunit delta p125)
P09884	DPOLA_HUMAN	POLA1 POLA	DNA polymerase alpha catalytic subunit (EC 2.7.7.7) (DNA polymerase alpha catalytic subunit p180)
Q9NY33	DPP3_HUMAN	DPP3	Dipeptidyl peptidase 3 (EC 3.4.14.4) (Dipeptidyl peptidase III) (DPP III) (Dipeptidyl aminopeptidase III) (Dipeptidyl arylamidase III)
Q9Y295	DRG1_HUMAN	DRG1 NEDD3	Developmentally-regulated GTP-binding protein 1 (DRG-1) (Neural precursor cell expressed developmentally down-regulated protein 3) (NEDD-3)
P55039	DRG2_HUMAN	DRG2	Developmentally-regulated GTP-binding protein 2 (DRG-2)
P33316	DUT_HUMAN	DUT	Deoxyuridine 5'-triphosphate nucleotidohydrolase, mitochondrial (dUTPase) (EC 3.6.1.23) (dUTP pyrophosphatase)
Q14204	DYHC1_HUMAN	DYNC1H1 DHC1 DNCH1 DNCL DNECL DYHC KIAA0325	Cytoplasmic dynein 1 heavy chain 1 (Cytoplasmic dynein heavy chain 1) (Dynein heavy chain, cytosolic)
P63167	DYL1_HUMAN	DYNLL1 DLC1 DNCL1 DNCLC1 HDLC1	Dynein light chain 1, cytoplasmic (Dynein light chain LC8-type 1) (8 kDa dynein light chain) (DLC8) (Protein inhibitor of neuronal nitric oxide synthase) (PIN)
Q96FJ2	DYL2_HUMAN	DYNLL2 DLC2	Dynein light chain 2, cytoplasmic (Dynein light chain LC8-type 2) (8 kDa dynein light chain b) (DLC8b)
P50570	DYN2_HUMAN	DNM2 DYN2	Dynamin-2 (EC 3.6.5.5)
O43491	E41L2_HUMAN	EPB41L2	Band 4.1-like protein 2 (Generally expressed protein 4.1) (4.1G)
Q13011	ECH1_HUMAN	ECH1	Delta(3,5)-Delta(2,4)-dienoyl-CoA isomerase, mitochondrial (EC 5.3.3.-)
P40939	ECHA_HUMAN	HADHA HADH	Trifunctional enzyme subunit alpha, mitochondrial (TP-alpha) (78 kDa gastrin-binding protein) [Includes: Long-chain enoyl-CoA hydratase (EC 4.2.1.17); Long chain 3-hydroxyacyl-CoA dehydrogenase (EC 1.1.1.211)]
P55084	ECHB_HUMAN	HADHB MSTP029	Trifunctional enzyme subunit beta, mitochondrial (TP-beta) [Includes: 3-ketoacyl-CoA thiolase (EC 2.3.1.16) (Acetyl-CoA acyltransferase) (Beta-ketothiolase)]
P30084	ECHM_HUMAN	ECHS1	Enoyl-CoA hydratase, mitochondrial (EC 4.2.1.17) (Short-chain enoyl-CoA hydratase) (SCEH) (Enoyl-CoA hydratase 1)
Q5VYK3	ECM29_HUMAN	ECM29 KIAA0368	Proteasome-associated protein ECM29 homolog (Ecm29)
Q6P2E9	EDC4_HUMAN	EDC4 HEDLS	Enhancer of mRNA-decapping protein 4 (Human enhancer of decapping large subunit) (Hedls) (Autoantigen Ge-1) (Autoantigen RCD-8)
O60869	EDF1_HUMAN	EDF1	Endothelial differentiation-related factor 1 (EDF-1) (Multiprotein-bridging factor 1) (MBF1)
Q15075	EEA1_HUMAN	EEA1 ZFYVE2	Early endosome antigen 1 (Endosome-associated protein p162) (Zinc finger FYVE domain-containing protein 2)
P24534	EF1B_HUMAN	EEF1B2 EEF1B EF1B	Elongation factor 1-beta (EF-1-beta)
P29692	EF1D_HUMAN	EEF1D EF1D	Elongation factor 1-delta (EF-1-delta) (Antigen NY-CO-4)
P26641	EF1G_HUMAN	EEF1G EF1G PRO1608	Elongation factor 1-gamma (EF-1-gamma) (eEF-1B gamma)
P13639	EF2_HUMAN	EEF2 EF2	Elongation factor 2 (EF-2)
Q96RP9	EFGM_HUMAN	GFM1 EFG EFG1 GFM	Elongation factor G, mitochondrial (EF-Gmt) (Elongation factor G 1, mitochondrial) (mEF-G 1) (Elongation factor G1) (hEFG1)
P49411	EFTU_HUMAN	TUFM	Elongation factor Tu, mitochondrial (EF-Tu) (P43)
Q9H4M9	EHD1_HUMAN	EHD1 PAST PAST1 CDABP0131	EH domain-containing protein 1 (Testilin) (PAST homolog 1) (hPAST1)
Q14232	EI2BA_HUMAN	EIF2B1 EIF2BA	Translation initiation factor eIF-2B subunit alpha (eIF-2B GDP-GTP exchange factor subunit alpha)
Q13144	EI2BE_HUMAN	EIF2B5 EIF2BE	Translation initiation factor eIF-2B subunit epsilon (eIF-2B GDP-GTP exchange factor subunit epsilon)
Q14152	EIF3A_HUMAN	EIF3A EIF3S10 KIAA0139	Eukaryotic translation initiation factor 3 subunit A (eIF3a) (Eukaryotic translation initiation factor 3 subunit 10) (eIF-3-theta) (eIF3 p167) (eIF3 p180) (eIF3 p185)
P55884	EIF3B_HUMAN	EIF3B EIF3S9	Eukaryotic translation initiation factor 3 subunit B (eIF3b) (Eukaryotic translation initiation factor 3 subunit 9) (eIF-3-eta) (eIF3 p116) (eIF3 p110) (Prt1 homolog) (hPrt1)
Q99613	EIF3C_HUMAN	EIF3C EIF3S8; EIF3CL	Eukaryotic translation initiation factor 3 subunit C (eIF3c) (Eukaryotic translation initiation factor 3 subunit 8) (eIF3 p110)
O15371	EIF3D_HUMAN	EIF3D EIF3S7	Eukaryotic translation initiation factor 3 subunit D (eIF3d) (Eukaryotic translation initiation factor 3 subunit 7) (eIF-3-zeta) (eIF3 p66)
P60228	EIF3E_HUMAN	EIF3E EIF3S6 INT6	Eukaryotic translation initiation factor 3 subunit E (eIF3e) (Eukaryotic translation initiation factor 3 subunit 6) (eIF-3 p48) (Viral integration site protein INT-6 homolog)
O00303	EIF3F_HUMAN	EIF3F EIF3S5	Eukaryotic translation initiation factor 3 subunit F (eIF3f) (Eukaryotic translation initiation factor 3 subunit 5) (eIF-3-epsilon) (eIF3 p47)
O75821	EIF3G_HUMAN	EIF3G EIF3S4	Eukaryotic translation initiation factor 3 subunit G (eIF3g) (Eukaryotic translation initiation factor 3 subunit 4) (eIF-3-delta) (Eukaryotic translation initiation factor 3 RNA-binding subunit) (eIF-3 RNA-binding subunit) (eIF3 p44) (eIF3 p42)
O15372	EIF3H_HUMAN	EIF3H EIF3S3	Eukaryotic translation initiation factor 3 subunit H (eIF3h) (Eukaryotic translation initiation factor 3 subunit 3) (eIF-3-gamma) (eIF3 p40 subunit)
O75822	EIF3J_HUMAN	EIF3J EIF3S1 PRO0391	Eukaryotic translation initiation factor 3 subunit J (eIF3j) (Eukaryotic translation initiation factor 3 subunit 1) (eIF-3-alpha) (eIF3 p35)
Q9UBQ5	EIF3K_HUMAN	EIF3K EIF3S12 ARG134 HSPC029 MSTP001 PTD001	Eukaryotic translation initiation factor 3 subunit K (eIF3k) (Eukaryotic translation initiation factor 3 subunit 12) (eIF-3 p25) (eIF-3 p28) (Muscle-specific gene M9 protein) (PLAC-24)
Q9Y262	EIF3L_HUMAN	EIF3L EIF3EIP EIF3S6IP HSPC021 HSPC025 MSTP005	Eukaryotic translation initiation factor 3 subunit L (eIF3l) (Eukaryotic translation initiation factor 3 subunit E-interacting protein) (Eukaryotic translation initiation factor 3 subunit 6-interacting protein)
Q7L2H7	EIF3M_HUMAN	EIF3M HFLB5 PCID1 GA17 PNAS-125	Eukaryotic translation initiation factor 3 subunit M (eIF3m) (PCI domain-containing protein 1) (Fetal lung protein B5) (hFL-B5)
Q15370	ELOB_HUMAN	TCEB2	Transcription elongation factor B polypeptide 2 (RNA polymerase II transcription factor SIII subunit B) (SIII p18) (Elongin-B) (EloB) (Elongin 18 kDa subunit)
Q15369	ELOC_HUMAN	TCEB1	Transcription elongation factor B polypeptide 1 (RNA polymerase II transcription factor SIII subunit C) (SIII p15) (Elongin 15 kDa subunit) (Elongin-C) (EloC)
O95163	ELP1_HUMAN	IKBKAP ELP1 IKAP	Elongator complex protein 1 (ELP1) (IkappaB kinase complex-associated protein) (IKK complex-associated protein) (p150)
Q9HC35	EMAL4_HUMAN	EML4 C2orf2 EMAPL4	Echinoderm microtubule-associated protein-like 4 (EMAP-4) (Restrictedly overexpressed proliferation-associated protein) (Ropp 120)
P50402	EMD_HUMAN	EMD EDMD STA	Emerin
P06733	ENOA_HUMAN	ENO1 ENO1L1 MBPB1 MPB1	Alpha-enolase (EC 4.2.1.11) (2-phospho-D-glycerate hydro-lyase) (Non-neural enolase) (NNE) (Enolase 1) (Phosphopyruvate hydratase) (C-myc promoter-binding protein) (MBP-1) (MPB-1) (Plasminogen-binding protein)
P14625	ENPL_HUMAN	HSP90B1 GRP94 TRA1	Endoplasmin (Heat shock protein 90 kDa beta member 1) (94 kDa glucose-regulated protein) (GRP-94) (gp96 homolog) (Tumor rejection antigen 1)
O75616	ERAL_HUMAN	ERAL1 HERA	GTP-binding protein era homolog (hERA) (ERA-W) (Conserved ERA-like GTPase) (CEGA)
P62495	ERF1_HUMAN	ETF1 ERF1 RF1 SUP45L1	Eukaryotic peptide chain release factor subunit 1 (Eukaryotic release factor 1) (eRF1) (TB3-1) (Protein Cl1)
P15170	ERF3A_HUMAN	GSPT1 ERF3A	Eukaryotic peptide chain release factor GTP-binding subunit ERF3A (Eukaryotic peptide chain release factor subunit 3a) (eRF3a) (G1 to S phase transition protein 1 homolog)
P84090	ERH_HUMAN	ERH	Enhancer of rudimentary homolog
Q96HE7	ERO1A_HUMAN	ERO1L UNQ434/PRO865	ERO1-like protein alpha (ERO1-L-alpha) (ERO1-L) (EC 1.8.4.-) (Oxidoreductin-1-L-alpha) (Endoplasmic oxidoreductin-1-like protein)
P30040	ERP29_HUMAN	ERP29 C12orf8 ERP28	Endoplasmic reticulum resident protein 29 (ERp29) (Endoplasmic reticulum resident protein 31) (ERp31) (Endoplasmic reticulum resident protein 28) (ERp28)
Q9BS26	ERP44_HUMAN	ERP44 KIAA0573 TXNDC4 UNQ532/PRO1075	Endoplasmic reticulum resident protein 44 (ER protein 44) (ERp44) (Thioredoxin domain-containing protein 4)
P10768	ESTD_HUMAN	ESD	S-formylglutathione hydrolase (FGH) (EC 3.1.2.12) (Esterase D)
Q9BSJ8	ESYT1_HUMAN	ESYT1 FAM62A KIAA0747 MBC2	Extended synaptotagmin-1 (E-Syt1) (Membrane-bound C2 domain-containing protein)
P13804	ETFA_HUMAN	ETFA	Electron transfer flavoprotein subunit alpha, mitochondrial (Alpha-ETF)
P38117	ETFB_HUMAN	ETFB FP585	Electron transfer flavoprotein subunit beta (Beta-ETF)
Q7Z2Z2	ETUD1_HUMAN	EFTUD1 FAM42A	Elongation factor Tu GTP-binding domain-containing protein 1 (Protein FAM42A)
Q01844	EWS_HUMAN	EWSR1 EWS	RNA-binding protein EWS (EWS oncogene) (Ewing sarcoma breakpoint region 1 protein)
Q13868	EXOS2_HUMAN	EXOSC2 RRP4	Exosome complex exonuclease RRP4 (EC 3.1.13.-) (Ribosomal RNA-processing protein 4) (Exosome component 2)
Q15024	EXOS7_HUMAN	EXOSC7 KIAA0116 RRP42	Exosome complex exonuclease RRP42 (EC 3.1.13.-) (Ribosomal RNA-processing protein 42) (Exosome component 7) (p8)
P15311	EZRI_HUMAN	EZR VIL2	Ezrin (p81) (Cytovillin) (Villin-2)
Q9NZB2	F120A_HUMAN	FAM120A C9orf10 KIAA0183 OSSA	Constitutive coactivator of PPAR-gamma-like protein 1 (Oxidative stress-associated Src activator) (Protein FAM120A)
Q96A26	F162A_HUMAN	FAM162A C3orf28 E2IG5 DC16 FWP001	Protein FAM162A (E2-induced gene 5 protein)
Q9NUQ9	FA49B_HUMAN	FAM49B BM-009	Protein FAM49B (L1)
P16930	FAAA_HUMAN	FAH	Fumarylacetoacetase (FAA) (EC 3.7.1.2) (Fumarylacetoacetate hydrolase) (Beta-diketonase)
O75844	FACE1_HUMAN	ZMPSTE24 FACE1 STE24	CAAX prenyl protease 1 homolog (EC 3.4.24.84) (Prenyl protein-specific endoprotease 1) (Farnesylated proteins-converting enzyme 1) (FACE-1) (Zinc metalloproteinase Ste24 homolog)
Q9UNN5	FAF1_HUMAN	FAF1 UBXD12 UBXN3A CGI-03	FAS-associated factor 1 (hFAF1) (UBX domain-containing protein 3A) (UBX domain-containing protein 12)
Q6P587	FAHD1_HUMAN	FAHD1 C16orf36 YISKL	Fumarylacetoacetate hydrolase domain-containing protein 1 (EC 3.-.-.-) (YisK-like protein)
P49327	FAS_HUMAN	FASN FAS	Fatty acid synthase (EC 2.3.1.85) [Includes: [Acyl-carrier-protein] S-acetyltransferase (EC 2.3.1.38); [Acyl-carrier-protein] S-malonyltransferase (EC 2.3.1.39); 3-oxoacyl-[acyl-carrier-protein] synthase (EC 2.3.1.41); 3-oxoacyl-[acyl-carrier-protein] reductase (EC 1.1.1.100); 3-hydroxypalmitoyl-[acyl-carrier-protein] dehydratase (EC 4.2.1.61); Enoyl-[acyl-carrier-protein] reductase (EC 1.3.1.10)…
P37268	FDFT_HUMAN	FDFT1	Squalene synthase (SQS) (SS) (EC 2.5.1.21) (Farnesyl-diphosphate farnesyltransferase) (FPP:FPP farnesyltransferase)
P39748	FEN1_HUMAN	FEN1 RAD2	Flap endonuclease 1 (FEN-1) (EC 3.1.-.-) (Flap structure-specific endonuclease 1) (Maturation factor 1) (MF1) (hFEN-1) (DNase IV)
Q5T1M5	FKB15_HUMAN	FKBP15 KIAA0674	FK506-binding protein 15 (FKBP-15) (133 kDa FK506-binding protein) (133 kDa FKBP) (FKBP-133) (WASP and FKBP-like) (WAFL)
P62942	FKB1A_HUMAN	FKBP1A FKBP1 FKBP12	Peptidyl-prolyl cis-trans isomerase FKBP1A (PPIase FKBP1A) (EC 5.2.1.8) (FK506-binding protein 1A) (FKBP-1A) (Rotamase) (Immunophilin FKBP12) (12 kDa FK506-binding protein) (12 kDa FKBP) (FKBP-12)
P26885	FKBP2_HUMAN	FKBP2 FKBP13	Peptidyl-prolyl cis-trans isomerase FKBP2 (PPIase FKBP2) (EC 5.2.1.8) (FK506-binding protein 2) (FKBP-2) (Rotamase) (Immunophilin FKBP13) (13 kDa FK506-binding protein) (13 kDa FKBP) (FKBP-13)
Q00688	FKBP3_HUMAN	FKBP3 FKBP25	Peptidyl-prolyl cis-trans isomerase FKBP3 (PPIase FKBP3) (EC 5.2.1.8) (FK506-binding protein 3) (FKBP-3) (Rotamase) (Immunophilin FKBP25) (25 kDa FK506-binding protein) (25 kDa FKBP) (FKBP-25) (Rapamycin-selective 25 kDa immunophilin)
Q02790	FKBP4_HUMAN	FKBP4	Peptidyl-prolyl cis-trans isomerase FKBP4 (PPIase FKBP4) (EC 5.2.1.8) (FK506-binding protein 4) (FKBP-4) (Rotamase) (HSP-binding immunophilin) (HBI) (Immunophilin FKBP52) (52 kDa FK506-binding protein) (52 kDa FKBP) (FKBP-52) (59 kDa immunophilin) (p59) (FKBP59) [Cleaved into: Peptidyl-prolyl cis-trans isomerase FKBP4, N-terminally processed]
Q13045	FLII_HUMAN	FLII FLIL	Protein flightless-1 homolog
P21333	FLNA_HUMAN	FLNA FLN FLN1	Filamin-A (FLN-A) (Alpha-filamin) (Filamin-1) (Endothelial actin-binding protein) (Actin-binding protein 280) (ABP-280) (Non-muscle filamin)
O75369	FLNB_HUMAN	FLNB FLN1L FLN3 TABP TAP	Filamin-B (FLN-B) (Beta-filamin) (Actin-binding-like protein) (Thyroid autoantigen) (Truncated actin-binding protein) (Truncated ABP) (ABP-280 homolog) (ABP-278) (Filamin-3) (Filamin homolog 1) (Fh1)
Q16658	FSCN1_HUMAN	FSCN1 FAN1 HSN SNL	Fascin (Singed-like protein) (55 kDa actin-bundling protein) (p55)
Q96AE4	FUBP1_HUMAN	FUBP1	Far upstream element-binding protein 1 (FUSE-binding protein 1) (FBP) (DNA helicase V) (hDH V)
Q92945	FUBP2_HUMAN	KHSRP FUBP2	Far upstream element-binding protein 2 (FUSE-binding protein 2) (KH type-splicing regulatory protein) (KSRP) (p75)
P07954	FUMH_HUMAN	FH	Fumarate hydratase, mitochondrial (Fumarase) (EC 4.2.1.2)
P35637	FUS_HUMAN	FUS TLS	RNA-binding protein FUS (Oncogene FUS) (Oncogene TLS) (Translocated in liposarcoma protein) (POMp75) (75 kDa DNA-pairing protein)
Q13283	G3BP1_HUMAN	G3BP1 G3BP	Ras GTPase-activating protein-binding protein 1 (G3BP-1) (EC 3.6.1.-) (ATP-dependent DNA helicase VIII) (hDH VIII) (GAP SH3 domain-binding protein 1)
Q9UN86	G3BP2_HUMAN	G3BP2 KIAA0660	Ras GTPase-activating protein-binding protein 2 (G3BP-2) (GAP SH3 domain-binding protein 2)
P04406	G3P_HUMAN	GAPDH GAPD CDABP0047 OK/SW-cl.12	Glyceraldehyde-3-phosphate dehydrogenase (GAPDH) (EC 1.2.1.12)
Q8TAE8	G45IP_HUMAN	GADD45GIP1 PLINP1 PRG6	Growth arrest and DNA damage-inducible proteins-interacting protein 1 (CR6-interacting factor 1) (CRIF1) (CKII beta-associating protein) (Papillomavirus L2-interacting nuclear protein 1) (PLINP-1) (p53-responsive gene 6 protein)
P11413	G6PD_HUMAN	G6PD	Glucose-6-phosphate 1-dehydrogenase (G6PD) (EC 1.1.1.49)
P06744	G6PI_HUMAN	GPI	Glucose-6-phosphate isomerase (GPI) (EC 5.3.1.9) (Phosphoglucose isomerase) (PGI) (Phosphohexose isomerase) (PHI) (Autocrine motility factor) (AMF) (Neuroleukin) (NLK) (Sperm antigen 36) (SA-36)
Q14697	GANAB_HUMAN	GANAB G2AN KIAA0088	Neutral alpha-glucosidase AB (EC 3.2.1.84) (Glucosidase II subunit alpha) (Alpha-glucosidase 2)
P63244	GBLP_HUMAN	GNB2L1 HLC7 PIG21	Guanine nucleotide-binding protein subunit beta-2-like 1 (Guanine nucleotide-binding protein subunit beta-like protein 12.3) (Receptor of activated protein kinase C 1) (RACK1) (Receptor for activated C kinase) (Cell proliferation-inducing gene 21 protein) (Human lung cancer oncogene 7 protein) (HLC-7)
P60520	GBRL2_HUMAN	GABARAPL2 FLC3A GEF2	Gamma-aminobutyric acid receptor-associated protein-like 2 (GABA(A) receptor-associated protein-like 2) (Golgi-associated ATPase enhancer of 16 kDa) (GATE-16) (General protein transport factor p16) (Ganglioside expression factor 2) (GEF-2) (MAP1 light chain 3-related protein)
Q92616	GCN1L_HUMAN	GCN1L1 KIAA0219	Translational activator GCN1 (HsGCN1) (GCN1-like protein 1)
Q9BSJ2	GCP2_HUMAN	TUBGCP2 GCP2	Gamma-tubulin complex component 2 (GCP-2) (hGCP2) (Spindle pole body protein Spc97 homolog) (hSpc97) (Gamma-ring complex protein 103 kDa) (hGrip103) (h103p)
P35573	GDE_HUMAN	AGL GDE	Glycogen debranching enzyme (Glycogen debrancher) [Includes: 4-alpha-glucanotransferase (EC 2.4.1.25) (Oligo-1,4-1,4-glucantransferase); Amylo-alpha-1,6-glucosidase (Amylo-1,6-glucosidase) (EC 3.2.1.33) (Dextrin 6-alpha-D-glucosidase)]
P50395	GDIB_HUMAN	GDI2 RABGDIB	Rab GDP dissociation inhibitor beta (Rab GDI beta) (Guanosine diphosphate dissociation inhibitor 2) (GDI-2)
P57678	GEMI4_HUMAN	GEMIN4	Component of gems 4 (Gemin-4) (p97)
Q8TEQ6	GEMI5_HUMAN	GEMIN5	Gem-associated protein 5 (Gemin5)
Q06210	GFPT1_HUMAN	GFPT1 GFAT GFPT	Glucosamine--fructose-6-phosphate aminotransferase [isomerizing] 1 (EC 2.6.1.16) (Glutamine:fructose 6 phosphate amidotransferase 1) (GFAT 1) (GFAT1) (D-fructose-6-phosphate amidotransferase 1) (Hexosephosphate aminotransferase 1)
O75223	GGCT_HUMAN	GGCT C7orf24 CRF21	Gamma-glutamylcyclotransferase (EC 2.3.2.4) (Cytochrome c-releasing factor 21)
Q9H3K2	GHITM_HUMAN	GHITM DERP2 TMBIM5 My021 UNQ244/PRO281	Growth hormone-inducible transmembrane protein (Dermal papilla-derived protein 2) (Transmembrane BAX inhibitor motif-containing protein 5)
Q9HC38	GLOD4_HUMAN	GLOD4 C17orf25 CGI-150 My027	Glyoxalase domain-containing protein 4
O76003	GLRX3_HUMAN	GLRX3 PICOT TXNL2 HUSSY-22	Glutaredoxin-3 (Thioredoxin-like protein 2) (PKC-interacting cousin of thioredoxin) (PKC-theta-interacting protein) (PKCq-interacting protein)
P14314	GLU2B_HUMAN	PRKCSH G19P1	Glucosidase 2 subunit beta (Glucosidase II subunit beta) (Protein kinase C substrate 60.1 kDa protein heavy chain) (PKCSH) (80K-H protein)
P46976	GLYG_HUMAN	GYG1 GYG	Glycogenin-1 (GN-1) (GN1) (EC 2.4.1.186)
P34897	GLYM_HUMAN	SHMT2	Serine hydroxymethyltransferase, mitochondrial (SHMT) (EC 2.1.2.1) (Serine methylase) (Glycine hydroxymethyltransferase)
P36915	GNL1_HUMAN	GNL1 HSR1	Guanine nucleotide-binding protein-like 1 (GTP-binding protein HSR1)
P46926	GNPI1_HUMAN	GNPDA1 GNPI HLN KIAA0060	Glucosamine-6-phosphate isomerase 1 (EC 3.5.99.6) (Glucosamine-6-phosphate deaminase 1) (GlcN6P deaminase 1) (GNPDA 1) (Oscillin)
Q08379	GOGA2_HUMAN	GOLGA2	Golgin subfamily A member 2 (130 kDa cis-Golgi matrix protein) (GM130) (GM130 autoantigen) (Golgin-95)
Q08378	GOGA3_HUMAN	GOLGA3	Golgin subfamily A member 3 (Golgin-160) (Golgi complex-associated protein of 170 kDa) (GCP170)
Q14789	GOGB1_HUMAN	GOLGB1	Golgin subfamily B member 1 (Giantin) (Macrogolgin) (372 kDa Golgi complex-associated protein) (GCP372)
Q9H4A6	GOLP3_HUMAN	GOLPH3 GPP34	Golgi phosphoprotein 3 (Coat protein GPP34) (Mitochondrial DNA absence factor) (MIDAS)
P62993	GRB2_HUMAN	GRB2 ASH	Growth factor receptor-bound protein 2 (Adapter protein GRB2) (SH2/SH3 adapter GRB2) (Protein Ash)
P38646	GRP75_HUMAN	HSPA9 GRP75 HSPA9B	Stress-70 protein, mitochondrial (75 kDa glucose-regulated protein) (GRP-75) (Heat shock 70 kDa protein 9) (Peptide-binding protein 74) (PBP74) (Mortalin) (MOT)
P11021	GRP78_HUMAN	HSPA5 GRP78	78 kDa glucose-regulated protein (GRP-78) (Heat shock 70 kDa protein 5) (Immunoglobulin heavy chain-binding protein) (BiP) (Endoplasmic reticulum lumenal Ca(2+)-binding protein grp78)
Q9BQ67	GRWD1_HUMAN	GRWD1 GRWD KIAA1942 WDR28	Glutamate-rich WD repeat-containing protein 1
P48637	GSHB_HUMAN	GSS	Glutathione synthetase (GSH synthetase) (GSH-S) (EC 6.3.2.3) (Glutathione synthase)
P00390	GSHR_HUMAN	GSR GLUR GRD1	Glutathione reductase, mitochondrial (GRase) (GR) (EC 1.8.1.7)
Q92896	GSLG1_HUMAN	GLG1 CFR1 ESL1 MG160	Golgi apparatus protein 1 (Golgi sialoglycoprotein MG-160) (E-selectin ligand 1) (ESL-1) (Cysteine-rich fibroblast growth factor receptor) (CFR-1)
Q9Y2Q3	GSTK1_HUMAN	GSTK1 HDCMD47P	Glutathione S-transferase kappa 1 (EC 2.5.1.18) (Glutathione S-transferase subunit 13) (GST 13-13) (GST class-kappa) (GSTK1-1) (hGSTK1)
P78417	GSTO1_HUMAN	GSTO1 GSTTLP28	Glutathione S-transferase omega-1 (GSTO-1) (EC 2.5.1.18)
P78347	GTF2I_HUMAN	GTF2I BAP135 WBSCR6	General transcription factor II-I (GTFII-I) (TFII-I) (Bruton tyrosine kinase-associated protein 135) (BTK-associated protein 135) (BAP-135) (SRF-Phox1-interacting protein) (SPIN) (Williams-Beuren syndrome chromosomal region 6 protein)
P49915	GUAA_HUMAN	GMPS	GMP synthase [glutamine-hydrolyzing] (EC 6.3.5.2) (Glutamine amidotransferase) (GMP synthetase)
P62805	H4_HUMAN	HIST1H4A H4/A H4FA; HIST1H4B H4/I H4FI; HIST1H4C H4/G H4FG; HIST1H4D H4/B H4FB; HIST1H4E H4/J H4FJ; HIST1H4F H4/C H4FC; HIST1H4H H4/H H4FH; HIST1H4I H4/M H4FM; HIST1H4J H4/E H4FE; HIST1H4K H4/D H4FD; HIST1H4L H4/K H4FK; HIST2H4A H4/N H4F2 H4FN HIST2H4; HIST2H4B H4/O H4FO; HIST4H4	Histone H4
O14929	HAT1_HUMAN	HAT1	Histone acetyltransferase type B catalytic subunit (EC 2.3.1.48)
P69905	HBA_HUMAN	HBA1; HBA2	Hemoglobin subunit alpha (Hemoglobin alpha chain) (Alpha-globin)
Q16836	HCDH_HUMAN	HADH HAD HADHSC SCHAD	Hydroxyacyl-coenzyme A dehydrogenase, mitochondrial (HCDH) (EC 1.1.1.35) (Short-chain 3-hydroxyacyl-CoA dehydrogenase) (Medium and short-chain L-3-hydroxyacyl-coenzyme A dehydrogenase)
Q7Z4H3	HDDC2_HUMAN	HDDC2 C6orf74 NS5ATP2 CGI-130	HD domain-containing protein 2 (Hepatitis C virus NS5A-transactivated protein 2) (HCV NS5A-transactivated protein 2)
P51858	HDGF_HUMAN	HDGF HMG1L2	Hepatoma-derived growth factor (HDGF) (High mobility group protein 1-like 2) (HMG-1L2)
Q7Z4V5	HDGR2_HUMAN	HDGFRP2 HDGF2 UNQ785/PRO1604	Hepatoma-derived growth factor-related protein 2 (HRP-2) (Hepatoma-derived growth factor 2) (HDGF-2)
Q86Y56	HEAT2_HUMAN	HEATR2	HEAT repeat-containing protein 2
O14964	HGS_HUMAN	HGS HRS	Hepatocyte growth factor-regulated tyrosine kinase substrate (Protein pp110) (Hrs)
P49773	HINT1_HUMAN	HINT1 HINT PKCI1 PRKCNH1	Histidine triad nucleotide-binding protein 1 (EC 3.-.-.-) (Adenosine 5'-monophosphoramidase) (Protein kinase C inhibitor 1) (Protein kinase C-interacting protein 1) (PKCI-1)
O75146	HIP1R_HUMAN	HIP1R HIP12 KIAA0655	Huntingtin-interacting protein 1-related protein (HIP1-related protein) (Huntingtin-interacting protein 12) (HIP-12)
P17096	HMGA1_HUMAN	HMGA1 HMGIY	High mobility group protein HMG-I/HMG-Y (HMG-I(Y)) (High mobility group AT-hook protein 1) (High mobility group protein A1) (High mobility group protein R)
P09429	HMGB1_HUMAN	HMGB1 HMG1	High mobility group protein B1 (High mobility group protein 1) (HMG-1)
P26583	HMGB2_HUMAN	HMGB2 HMG2	High mobility group protein B2 (High mobility group protein 2) (HMG-2)
Q9H910	HN1L_HUMAN	HN1L C16orf34 L11	Hematological and neurological expressed 1-like protein (HN1-like protein)
P31943	HNRH1_HUMAN	HNRNPH1 HNRPH HNRPH1	Heterogeneous nuclear ribonucleoprotein H (hnRNP H) [Cleaved into: Heterogeneous nuclear ribonucleoprotein H, N-terminally processed]
Q14103	HNRPD_HUMAN	HNRNPD AUF1 HNRPD	Heterogeneous nuclear ribonucleoprotein D0 (hnRNP D0) (AU-rich element RNA-binding protein 1)
P52597	HNRPF_HUMAN	HNRNPF HNRPF	Heterogeneous nuclear ribonucleoprotein F (hnRNP F) (Nucleolin-like protein mcs94-1) [Cleaved into: Heterogeneous nuclear ribonucleoprotein F, N-terminally processed]
P38159	HNRPG_HUMAN	RBMX HNRPG RBMXP1	Heterogeneous nuclear ribonucleoprotein G (hnRNP G) (RNA-binding motif protein, X chromosome) (Glycoprotein p43) [Cleaved into: Heterogeneous nuclear ribonucleoprotein G, N-terminally processed]
P61978	HNRPK_HUMAN	HNRNPK HNRPK	Heterogeneous nuclear ribonucleoprotein K (hnRNP K) (Transformation up-regulated nuclear protein) (TUNP)
P14866	HNRPL_HUMAN	HNRNPL HNRPL P/OKcl.14	Heterogeneous nuclear ribonucleoprotein L (hnRNP L)
P52272	HNRPM_HUMAN	HNRNPM HNRPM NAGR1	Heterogeneous nuclear ribonucleoprotein M (hnRNP M)
O43390	HNRPR_HUMAN	HNRNPR HNRPR	Heterogeneous nuclear ribonucleoprotein R (hnRNP R)
Q00839	HNRPU_HUMAN	HNRNPU HNRPU SAFA U21.1	Heterogeneous nuclear ribonucleoprotein U (hnRNP U) (Scaffold attachment factor A) (SAF-A) (p120) (pp120)
Q9NZL4	HPBP1_HUMAN	HSPBP1 HSPBP PP1845	Hsp70-binding protein 1 (HspBP1) (Heat shock protein-binding protein 1) (Hsp70-interacting protein 1) (Hsp70-binding protein 2) (HspBP2) (Hsp70-interacting protein 2)
P00492	HPRT_HUMAN	HPRT1 HPRT	Hypoxanthine-guanine phosphoribosyltransferase (HGPRTase) (HGPRT) (EC 2.4.2.8)
Q92598	HS105_HUMAN	HSPH1 HSP105 HSP110 KIAA0201	Heat shock protein 105 kDa (Heat shock 110 kDa protein) (Antigen NY-CO-25)
P07900	HS90A_HUMAN	HSP90AA1 HSP90A HSPC1 HSPCA	Heat shock protein HSP 90-alpha (Heat shock 86 kDa) (HSP 86) (HSP86) (Renal carcinoma antigen NY-REN-38)
P08238	HS90B_HUMAN	HSP90AB1 HSP90B HSPC2 HSPCB	Heat shock protein HSP 90-beta (HSP 90) (Heat shock 84 kDa) (HSP 84) (HSP84)
P08107	HSP71_HUMAN	HSPA1A HSPA1; HSPA1B	Heat shock 70 kDa protein 1A/1B (Heat shock 70 kDa protein 1/2) (HSP70.1/HSP70.2) (HSP70-1/HSP70-2)
P34932	HSP74_HUMAN	HSPA4 APG2	Heat shock 70 kDa protein 4 (Heat shock 70-related protein APG-2) (HSP70RY)
P11142	HSP7C_HUMAN	HSPA8 HSC70 HSP73 HSPA10	Heat shock cognate 71 kDa protein (Heat shock 70 kDa protein 8)
P04792	HSPB1_HUMAN	HSPB1 HSP27 HSP28	Heat shock protein beta-1 (HspB1) (Heat shock 27 kDa protein) (HSP 27) (Stress-responsive protein 27) (SRP27) (Estrogen-regulated 24 kDa protein) (28 kDa heat shock protein)
O43719	HTSF1_HUMAN	HTATSF1	HIV Tat-specific factor 1 (Tat-SF1)
Q7Z6Z7	HUWE1_HUMAN	HUWE1 KIAA0312 KIAA1578 UREB1 HSPC272	E3 ubiquitin-protein ligase HUWE1 (EC 6.3.2.-) (HECT, UBA and WWE domain-containing protein 1) (Upstream regulatory element-binding protein 1) (URE-binding protein 1) (URE-B1) (Mcl-1 ubiquitin ligase E3) (Mule) (ARF-binding protein 1) (ARF-BP1) (Large structure of UREB1) (LASU1) (Homologous to E6AP carboxyl terminus homologous protein 9) (HectH9)
P52789	HXK2_HUMAN	HK2	Hexokinase-2 (EC 2.7.1.1) (Hexokinase type II) (HK II) (Muscle form hexokinase)
Q9Y4L1	HYOU1_HUMAN	HYOU1 GRP170 ORP150	Hypoxia up-regulated protein 1 (150 kDa oxygen-regulated protein) (ORP-150) (170 kDa glucose-regulated protein) (GRP-170)
Q9NX55	HYPK_HUMAN	HYPK C15orf63 HSPC136	Huntingtin-interacting protein K (Huntingtin yeast partner K)
P20810	ICAL_HUMAN	CAST	Calpastatin (Calpain inhibitor) (Sperm BS-17 component)
P54105	ICLN_HUMAN	CLNS1A CLCI ICLN	Methylosome subunit pICln (Chloride conductance regulatory protein ICln) (I(Cln)) (Chloride channel, nucleotide sensitive 1A) (Chloride ion current inducer protein) (ClCI) (Reticulocyte pICln)
P14735	IDE_HUMAN	IDE	Insulin-degrading enzyme (EC 3.4.24.56) (Insulin protease) (Insulinase) (Insulysin) (Abeta-degrading protease)
O43837	IDH3B_HUMAN	IDH3B	Isocitrate dehydrogenase [NAD] subunit beta, mitochondrial (EC 1.1.1.41) (Isocitric dehydrogenase subunit beta) (NAD(+)-specific ICDH subunit beta)
O75874	IDHC_HUMAN	IDH1 PICD	Isocitrate dehydrogenase [NADP] cytoplasmic (IDH) (EC 1.1.1.42) (Cytosolic NADP-isocitrate dehydrogenase) (Oxalosuccinate decarboxylase) (NADP(+)-specific ICDH) (IDP)
P48735	IDHP_HUMAN	IDH2	Isocitrate dehydrogenase [NADP], mitochondrial (IDH) (EC 1.1.1.42) (Oxalosuccinate decarboxylase) (NADP(+)-specific ICDH) (IDP) (ICD-M)
Q13907	IDI1_HUMAN	IDI1	Isopentenyl-diphosphate Delta-isomerase 1 (EC 5.3.3.2) (Isopentenyl pyrophosphate isomerase 1) (IPP isomerase 1) (IPPI1)
O00425	IF2B3_HUMAN	IGF2BP3 IMP3 KOC1 VICKZ3	Insulin-like growth factor 2 mRNA-binding protein 3 (IGF2 mRNA-binding protein 3) (IMP-3) (IGF-II mRNA-binding protein 3) (KH domain-containing protein overexpressed in cancer) (hKOC) (VICKZ family member 3)
P20042	IF2B_HUMAN	EIF2S2 EIF2B	Eukaryotic translation initiation factor 2 subunit 2 (Eukaryotic translation initiation factor 2 subunit beta) (eIF-2-beta)
O60841	IF2P_HUMAN	EIF5B IF2 KIAA0741	Eukaryotic translation initiation factor 5B (eIF-5B) (Translation initiation factor IF-2)
P60842	IF4A1_HUMAN	EIF4A1 DDX2A EIF4A	Eukaryotic initiation factor 4A-I (eIF-4A-I) (eIF4A-I) (EC 3.6.1.-) (ATP-dependent RNA helicase eIF4A-1)
P38919	IF4A3_HUMAN	EIF4A3 DDX48 KIAA0111	Eukaryotic initiation factor 4A-III (eIF-4A-III) (eIF4A-III) (EC 3.6.1.-) (Eukaryotic translation initiation factor 4A isoform 3) (ATP-dependent RNA helicase eIF4A-3) (ATP-dependent RNA helicase DDX48) (DEAD box protein 48) (Eukaryotic initiation factor 4A-like NUK-34) (Nuclear matrix protein 265) (NMP 265) (hNMP 265)
P23588	IF4B_HUMAN	EIF4B	Eukaryotic translation initiation factor 4B (eIF-4B)
P06730	IF4E_HUMAN	EIF4E EIF4EL1 EIF4F	Eukaryotic translation initiation factor 4E (eIF-4E) (eIF4E) (mRNA cap-binding protein) (eIF-4F 25 kDa subunit)
Q04637	IF4G1_HUMAN	EIF4G1 EIF4F EIF4G EIF4GI	Eukaryotic translation initiation factor 4 gamma 1 (eIF-4-gamma 1) (eIF-4G 1) (eIF-4G1) (p220)
P78344	IF4G2_HUMAN	EIF4G2 DAP5 OK/SW-cl.75	Eukaryotic translation initiation factor 4 gamma 2 (eIF-4-gamma 2) (eIF-4G 2) (eIF4G 2) (p97) (Death-associated protein 5) (DAP-5)
Q15056	IF4H_HUMAN	EIF4H KIAA0038 WBSCR1 WSCR1	Eukaryotic translation initiation factor 4H (eIF-4H) (Williams-Beuren syndrome chromosomal region 1 protein)
P63241	IF5A1_HUMAN	EIF5A	Eukaryotic translation initiation factor 5A-1 (eIF-5A-1) (eIF-5A1) (Eukaryotic initiation factor 5A isoform 1) (eIF-5A) (eIF-4D) (Rev-binding factor)
P55010	IF5_HUMAN	EIF5	Eukaryotic translation initiation factor 5 (eIF-5)
P56537	IF6_HUMAN	EIF6 EIF3A ITGB4BP OK/SW-cl.27	Eukaryotic translation initiation factor 6 (eIF-6) (B4 integrin interactor) (CAB) (p27(BBP)) (B(2)GCN homolog)
P78318	IGBP1_HUMAN	IGBP1 IBP1	Immunoglobulin-binding protein 1 (CD79a-binding protein 1) (B-cell signal transduction molecule alpha 4) (Protein alpha-4) (Renal carcinoma antigen NY-REN-16)
Q12905	ILF2_HUMAN	ILF2 NF45 PRO3063	Interleukin enhancer-binding factor 2 (Nuclear factor of activated T-cells 45 kDa)
Q9H0C8	ILKAP_HUMAN	ILKAP	Integrin-linked kinase-associated serine/threonine phosphatase 2C (ILKAP) (EC 3.1.3.16)
P52292	IMA2_HUMAN	KPNA2 RCH1 SRP1	Importin subunit alpha-2 (Karyopherin subunit alpha-2) (SRP1-alpha) (RAG cohort protein 1)
O00505	IMA3_HUMAN	KPNA3 QIP2	Importin subunit alpha-3 (Karyopherin subunit alpha-3) (SRP1-gamma) (Importin alpha Q2) (Qip2)
Q14974	IMB1_HUMAN	KPNB1 NTF97	Importin subunit beta-1 (Karyopherin subunit beta-1) (Nuclear factor p97) (Pore targeting complex 97 kDa subunit) (PTAC97) (Importin-90)
P12268	IMDH2_HUMAN	IMPDH2 IMPD2	Inosine-5'-monophosphate dehydrogenase 2 (IMP dehydrogenase 2) (IMPDH 2) (IMPD 2) (EC 1.1.1.205) (IMPDH-II)
Q16891	IMMT_HUMAN	IMMT HMP PIG4 PIG52	Mitochondrial inner membrane protein (Mitofilin) (p87/89) (Cell proliferation-inducing gene 4/52 protein)
Q9UI26	IPO11_HUMAN	IPO11 RANBP11	Importin-11 (Imp11) (Ran-binding protein 11) (RanBP11)
Q8TEX9	IPO4_HUMAN	IPO4 IMP4B RANBP4	Importin-4 (Imp4) (Importin-4b) (Imp4b) (Ran-binding protein 4) (RanBP4)
O00410	IPO5_HUMAN	IPO5 KPNB3 RANBP5	Importin-5 (Imp5) (Importin subunit beta-3) (Karyopherin beta-3) (Ran-binding protein 5) (RanBP5)
O95373	IPO7_HUMAN	IPO7 RANBP7	Importin-7 (Imp7) (Ran-binding protein 7) (RanBP7)
Q96P70	IPO9_HUMAN	IPO9 IMP9 KIAA1192 RANBP9 HSPC273	Importin-9 (Imp9) (Ran-binding protein 9) (RanBP9)
Q15181	IPYR_HUMAN	PPA1 IOPPP PP	Inorganic pyrophosphatase (EC 3.6.1.1) (Pyrophosphate phospho-hydrolase) (PPase)
P46940	IQGA1_HUMAN	IQGAP1 KIAA0051	Ras GTPase-activating-like protein IQGAP1 (p195)
P53990	IST1_HUMAN	KIAA0174 IST1	IST1 homolog (hIST1) (Putative MAPK-activating protein PM28)
Q8N766	K0090_HUMAN	KIAA0090 PSEC0263	Uncharacterized protein KIAA0090
O75153	K0664_HUMAN	KIAA0664	Protein KIAA0664
Q8N163	K1967_HUMAN	KIAA1967 DBC1	Protein KIAA1967 (Deleted in breast cancer gene 1 protein) (DBC.1) (DBC-1) (p30 DBC)
P13645	K1C10_HUMAN	KRT10 KPP	Keratin, type I cytoskeletal 10 (Cytokeratin-10) (CK-10) (Keratin-10) (K10)
P02533	K1C14_HUMAN	KRT14	Keratin, type I cytoskeletal 14 (Cytokeratin-14) (CK-14) (Keratin-14) (K14)
P35527	K1C9_HUMAN	KRT9	Keratin, type I cytoskeletal 9 (Cytokeratin-9) (CK-9) (Keratin-9) (K9)
P35908	K22E_HUMAN	KRT2 KRT2A KRT2E	Keratin, type II cytoskeletal 2 epidermal (Cytokeratin-2e) (CK-2e) (Keratin-2e) (K2e) (Type-II keratin Kb2) (Keratin-2 epidermis) (Epithelial keratin-2e)
P04264	K2C1_HUMAN	KRT1 KRTA	Keratin, type II cytoskeletal 1 (Cytokeratin-1) (CK-1) (Keratin-1) (K1) (67 kDa cytokeratin) (Type-II keratin Kb1) (Hair alpha protein)
P13647	K2C5_HUMAN	KRT5	Keratin, type II cytoskeletal 5 (Cytokeratin-5) (CK-5) (Keratin-5) (K5) (58 kDa cytokeratin) (Type-II keratin Kb5)
P05787	K2C8_HUMAN	KRT8 CYK8	Keratin, type II cytoskeletal 8 (Cytokeratin-8) (CK-8) (Keratin-8) (K8) (Type-II keratin Kb8)
P17858	K6PL_HUMAN	PFKL	6-phosphofructokinase, liver type (EC 2.7.1.11) (Phosphofructokinase 1) (Phosphohexokinase) (Phosphofructo-1-kinase isozyme B) (PFK-B)
P30085	KCY_HUMAN	CMPK1 CMK CMPK UCK UMK UMPK	UMP-CMP kinase (EC 2.7.4.14) (Cytidylate kinase) (Deoxycytidylate kinase) (Cytidine monophosphate kinase) (Uridine monophosphate kinase) (Uridine monophosphate/cytidine monophosphate kinase) (UMP/CMP kinase) (UMP/CMPK)
P52732	KIF11_HUMAN	KIF11 EG5 KNSL1 TRIP5	Kinesin-like protein KIF11 (Kinesin-related motor protein Eg5) (Kinesin-like spindle protein HKSP) (Thyroid receptor-interacting protein 5) (TR-interacting protein 5) (TRIP-5) (Kinesin-like protein 1)
O00139	KIF2A_HUMAN	KIF2A KIF2 KNS2	Kinesin-like protein KIF2A (Kinesin-2) (hK2)
Q99661	KIF2C_HUMAN	KIF2C KNSL6	Kinesin-like protein KIF2C (Mitotic centromere-associated kinesin) (MCAK) (Kinesin-like protein 6)
O95239	KIF4A_HUMAN	KIF4A KIF4	Chromosome-associated kinesin KIF4A (Chromokinesin-A)
P33176	KINH_HUMAN	KIF5B KNS KNS1	Kinesin-1 heavy chain (Ubiquitous kinesin heavy chain) (UKHC) (Conventional kinesin heavy chain)
P14618	KPYM_HUMAN	PKM2 OIP3 PK2 PK3 PKM	Pyruvate kinase isozymes M1/M2 (EC 2.7.1.40) (Pyruvate kinase muscle isozyme) (Pyruvate kinase 2/3) (Cytosolic thyroid hormone-binding protein) (CTHBP) (Thyroid hormone-binding protein 1) (THBP1) (Opa-interacting protein 3) (OIP-3) (p58) (Tumor M2-PK)
P51812	KS6A3_HUMAN	RPS6KA3 ISPK1 MAPKAPK1B RSK2	Ribosomal protein S6 kinase alpha-3 (S6K-alpha-3) (EC 2.7.11.1) (90 kDa ribosomal protein S6 kinase 3) (p90-RSK 3) (p90RSK3) (Ribosomal S6 kinase 2) (RSK-2) (pp90RSK2) (Insulin-stimulated protein kinase 1) (ISPK-1) (MAP kinase-activated protein kinase 1b) (MAPK-activated protein kinase 1b) (MAPKAP kinase 1b) (MAPKAPK-1b)
Q8N6L1	KTAP2_HUMAN	KRTCAP2 KCP2	Keratinocyte-associated protein 2 (KCP-2)
P23919	KTHY_HUMAN	DTYMK CDC8 TMPK TYMK	Thymidylate kinase (EC 2.7.4.9) (dTMP kinase)
Q86UP2	KTN1_HUMAN	KTN1 CG1 KIAA0004	Kinectin (Kinesin receptor) (CG-1 antigen)
P42166	LAP2A_HUMAN	TMPO LAP2	Lamina-associated polypeptide 2, isoform alpha (Thymopoietin isoform alpha) (TP alpha) (Thymopoietin-related peptide isoform alpha) (TPRP isoform alpha) [Cleaved into: Thymopoietin (TP) (Splenin); Thymopentin (TP5)]
Q6PKG0	LARP1_HUMAN	LARP1 KIAA0731 LARP	La-related protein 1 (La ribonucleoprotein domain family member 1)
Q14847	LASP1_HUMAN	LASP1 MLN50	LIM and SH3 domain protein 1 (LASP-1) (Metastatic lymph node gene 50 protein) (MLN 50)
Q01650	LAT1_HUMAN	SLC7A5 CD98LC LAT1 MPE16	Large neutral amino acids transporter small subunit 1 (L-type amino acid transporter 1) (Solute carrier family 7 member 5) (y+ system cationic amino acid transporter) (4F2 light chain) (4F2 LC) (4F2LC) (CD98 light chain) (Integral membrane protein E16) (hLAT1)
P05455	LA_HUMAN	SSB	Lupus La protein (Sjoegren syndrome type B antigen) (SS-B) (La ribonucleoprotein) (La autoantigen)
P00338	LDHA_HUMAN	LDHA PIG19	L-lactate dehydrogenase A chain (LDH-A) (EC 1.1.1.27) (LDH muscle subunit) (LDH-M) (Renal carcinoma antigen NY-REN-59) (Cell proliferation-inducing gene 19 protein)
P07195	LDHB_HUMAN	LDHB	L-lactate dehydrogenase B chain (LDH-B) (EC 1.1.1.27) (LDH heart subunit) (LDH-H) (Renal carcinoma antigen NY-REN-46)
O95202	LETM1_HUMAN	LETM1	LETM1 and EF-hand domain-containing protein 1, mitochondrial (Leucine zipper-EF-hand-containing transmembrane protein 1)
Q04760	LGUL_HUMAN	GLO1	Lactoylglutathione lyase (EC 4.4.1.5) (Methylglyoxalase) (Aldoketomutase) (Glyoxalase I) (Glx I) (Ketone-aldehyde mutase) (S-D-lactoylglutathione methylglyoxal lyase)
P09960	LKHA4_HUMAN	LTA4H LTA4	Leukotriene A-4 hydrolase (LTA-4 hydrolase) (EC 3.3.2.6) (Leukotriene A(4) hydrolase)
P49257	LMAN1_HUMAN	LMAN1 ERGIC53 F5F8D	Protein ERGIC-53 (ER-Golgi intermediate compartment 53 kDa protein) (Lectin mannose-binding 1) (Gp58) (Intracellular mannose-specific lectin MR60)
Q12907	LMAN2_HUMAN	LMAN2 C5orf8	Vesicular integral-membrane protein VIP36 (Lectin mannose-binding 2) (Glycoprotein GP36b)
P20700	LMNB1_HUMAN	LMNB1 LMN2 LMNB	Lamin-B1
P36776	LONM_HUMAN	LONP1 PRSS15	Lon protease homolog, mitochondrial (EC 3.4.21.-) (Lon protease-like protein) (LONP) (LONHs) (Mitochondrial ATP-dependent protease Lon) (Serine protease 15)
P42704	LPPRC_HUMAN	LRPPRC LRP130	Leucine-rich PPR motif-containing protein, mitochondrial (130 kDa leucine-rich protein) (LRP 130) (GP130)
P50851	LRBA_HUMAN	LRBA BGL CDC4L LBA	Lipopolysaccharide-responsive and beige-like anchor protein (CDC4-like protein) (Beige-like protein)
Q96AG4	LRC59_HUMAN	LRRC59 PRO1855	Leucine-rich repeat-containing protein 59
Q3MHD2	LSM12_HUMAN	LSM12	Protein LSM12 homolog
Q9UK45	LSM7_HUMAN	LSM7	U6 snRNA-associated Sm-like protein LSm7
O75608	LYPA1_HUMAN	LYPLA1 APT1 LPL1	Acyl-protein thioesterase 1 (APT-1) (EC 3.1.2.-) (Lysophospholipase 1) (Lysophospholipase I) (LysoPLA I) (LPL-I)
O95372	LYPA2_HUMAN	LYPLA2 APT2	Acyl-protein thioesterase 2 (APT-2) (EC 3.1.2.-) (Lysophospholipase II) (LysoPLA II) (LPL-II)
Q02978	M2OM_HUMAN	SLC25A11 SLC20A4	Mitochondrial 2-oxoglutarate/malate carrier protein (OGCP) (Solute carrier family 25 member 11)
Q9UPN3	MACF1_HUMAN	MACF1 ABP620 ACF7 KIAA0465 KIAA1251	Microtubule-actin cross-linking factor 1, isoforms 1/2/3/5 (Actin cross-linking family protein 7) (Macrophin-1) (Trabeculin-alpha) (620 kDa actin-binding protein) (ABP620)
P55145	MANF_HUMAN	MANF ARMET ARP	Mesencephalic astrocyte-derived neurotrophic factor (Protein ARMET) (Arginine-rich protein)
P27816	MAP4_HUMAN	MAP4	Microtubule-associated protein 4 (MAP-4)
Q15691	MARE1_HUMAN	MAPRE1	Microtubule-associated protein RP/EB family member 1 (APC-binding protein EB1) (End-binding protein 1) (EB1)
P43243	MATR3_HUMAN	MATR3 KIAA0723	Matrin-3
Q9BQG0	MBB1A_HUMAN	MYBBP1A P160	Myb-binding protein 1A
O43324	MCA3_HUMAN	EEF1E1 AIMP3 P18	Eukaryotic translation elongation factor 1 epsilon-1 (Multisynthase complex auxiliary component p18) (Elongation factor p18) (Aminoacyl tRNA synthetase complex-interacting multifunctional protein 3)
P49736	MCM2_HUMAN	MCM2 BM28 CCNL1 CDCL1 KIAA0030	DNA replication licensing factor MCM2 (Minichromosome maintenance protein 2 homolog) (Nuclear protein BM28)
P25205	MCM3_HUMAN	MCM3	DNA replication licensing factor MCM3 (DNA polymerase alpha holoenzyme-associated protein P1) (RLF subunit beta) (p102) (P1-MCM3)
P33991	MCM4_HUMAN	MCM4 CDC21	DNA replication licensing factor MCM4 (CDC21 homolog) (P1-CDC21)
P33992	MCM5_HUMAN	MCM5 CDC46	DNA replication licensing factor MCM5 (CDC46 homolog) (P1-CDC46)
Q14566	MCM6_HUMAN	MCM6	DNA replication licensing factor MCM6 (p105MCM)
P33993	MCM7_HUMAN	MCM7 CDC47 MCM2	DNA replication licensing factor MCM7 (CDC47 homolog) (P1.1-MCM3)
Q13257	MD2L1_HUMAN	MAD2L1 MAD2	Mitotic spindle assembly checkpoint protein MAD2A (HsMAD2) (Mitotic arrest deficient 2-like protein 1) (MAD2-like protein 1)
P40925	MDHC_HUMAN	MDH1 MDHA	Malate dehydrogenase, cytoplasmic (EC 1.1.1.37) (Cytosolic malate dehydrogenase)
P40926	MDHM_HUMAN	MDH2	Malate dehydrogenase, mitochondrial (EC 1.1.1.37)
Q9BV86	ME11A_HUMAN	METTL11A C9orf32 AD-003	Methyltransferase-like protein 11A (EC 2.1.1.-)
Q9BQA1	MEP50_HUMAN	WDR77 MEP50 HKMT1069 Nbla10071	Methylosome protein 50 (MEP-50) (WD repeat-containing protein 77) (Androgen receptor cofactor p44) (p44/Mep50)
P31153	METK2_HUMAN	MAT2A AMS2 MATA2	S-adenosylmethionine synthase isoform type-2 (AdoMet synthase 2) (EC 2.5.1.6) (Methionine adenosyltransferase 2) (MAT 2) (Methionine adenosyltransferase II) (MAT-II)
P14174	MIF_HUMAN	MIF GLIF MMIF	Macrophage migration inhibitory factor (MIF) (EC 5.3.2.1) (Phenylpyruvate tautomerase) (L-dopachrome tautomerase) (EC 5.3.3.12) (L-dopachrome isomerase) (Glycosylation-inhibiting factor) (GIF)
P28482	MK01_HUMAN	MAPK1 ERK2 PRKM1 PRKM2	Mitogen-activated protein kinase 1 (MAP kinase 1) (MAPK 1) (EC 2.7.11.24) (Extracellular signal-regulated kinase 2) (ERK-2) (Mitogen-activated protein kinase 2) (MAP kinase 2) (MAPK 2) (MAP kinase isoform p42) (p42-MAPK) (ERT1)
Q96EY8	MMAB_HUMAN	MMAB	Cob(I)yrinic acid a,c-diamide adenosyltransferase, mitochondrial (EC 2.5.1.17) (Cob(I)alamin adenosyltransferase) (Methylmalonic aciduria type B protein)
Q96T76	MMS19_HUMAN	MMS19 MMS19L	MMS19 nucleotide excision repair protein homolog (hMMS19) (MMS19-like protein) (MET18 homolog)
Q13724	MOGS_HUMAN	MOGS GCS1	Mannosyl-oligosaccharide glucosidase (EC 3.2.1.106) (Processing A-glucosidase I)
Q7Z3U7	MON2_HUMAN	MON2 KIAA1040 SF21	Protein MON2 homolog (Protein SF21)
Q9HCE1	MOV10_HUMAN	MOV10 KIAA1631	Putative helicase MOV-10 (EC 3.6.1.-) (Moloney leukemia virus 10 protein)
Q02750	MP2K1_HUMAN	MAP2K1 MEK1 PRKMK1	Dual specificity mitogen-activated protein kinase kinase 1 (MAP kinase kinase 1) (MAPKK 1) (EC 2.7.12.2) (ERK activator kinase 1) (MAPK/ERK kinase 1) (MEK 1)
P36507	MP2K2_HUMAN	MAP2K2 MEK2 MKK2 PRKMK2	Dual specificity mitogen-activated protein kinase kinase 2 (MAP kinase kinase 2) (MAPKK 2) (EC 2.7.12.2) (ERK activator kinase 2) (MAPK/ERK kinase 2) (MEK 2)
Q00325	MPCP_HUMAN	SLC25A3 PHC OK/SW-cl.48	Phosphate carrier protein, mitochondrial (Phosphate transport protein) (PTP) (Solute carrier family 25 member 3)
Q10713	MPPA_HUMAN	PMPCA INPP5E KIAA0123 MPPA	Mitochondrial-processing peptidase subunit alpha (EC 3.4.24.64) (Alpha-MPP) (P-55)
P11717	MPRI_HUMAN	IGF2R MPRI	Cation-independent mannose-6-phosphate receptor (CI Man-6-P receptor) (CI-MPR) (M6PR) (Insulin-like growth factor 2 receptor) (Insulin-like growth factor II receptor) (IGF-II receptor) (M6P/IGF2 receptor) (M6P/IGF2R) (300 kDa mannose 6-phosphate receptor) (MPR 300) (CD antigen CD222)
P49959	MRE11_HUMAN	MRE11A HNGS1 MRE11	Double-strand break repair protein MRE11A (Meiotic recombination 11 homolog A) (MRE11 homolog A) (Meiotic recombination 11 homolog 1) (MRE11 homolog 1)
P43246	MSH2_HUMAN	MSH2	DNA mismatch repair protein Msh2 (hMSH2) (MutS protein homolog 2)
P52701	MSH6_HUMAN	MSH6 GTBP	DNA mismatch repair protein Msh6 (hMSH6) (MutS-alpha 160 kDa subunit) (p160) (G/T mismatch-binding protein) (GTMBP) (GTBP)
O94776	MTA2_HUMAN	MTA2 MTA1L1 PID	Metastasis-associated protein MTA2 (Metastasis-associated 1-like 1) (MTA1-L1 protein) (p53 target protein in deacetylase complex)
Q9Y6C9	MTCH2_HUMAN	MTCH2 MIMP HSPC032	Mitochondrial carrier homolog 2 (Met-induced mitochondrial protein)
Q9BV20	MTNA_HUMAN	MRI1 UNQ6390/PRO21135	Methylthioribose-1-phosphate isomerase (MTR-1-P isomerase) (M1Pi) (EC 5.3.1.23) (S-methyl-5-thioribose-1-phosphate isomerase) (Translation initiation factor eIF-2B subunit alpha/beta/delta-like protein)
P58546	MTPN_HUMAN	MTPN	Myotrophin (Protein V-1)
P22033	MUTA_HUMAN	MUT	Methylmalonyl-CoA mutase, mitochondrial (MCM) (EC 5.4.99.2) (Methylmalonyl-CoA isomerase)
P35579	MYH9_HUMAN	MYH9	Myosin-9 (Myosin heavy chain 9) (Myosin heavy chain, non-muscle IIa) (Non-muscle myosin heavy chain IIa) (NMMHC II-a) (NMMHC-IIA) (Cellular myosin heavy chain, type A) (Non-muscle myosin heavy chain A) (NMMHC-A)
P60660	MYL6_HUMAN	MYL6	Myosin light polypeptide 6 (Smooth muscle and nonmuscle myosin light chain alkali 6) (Myosin light chain alkali 3) (Myosin light chain A3) (Myosin light chain 3) (MLC-3) (17 kDa myosin light chain) (LC17)
O14974	MYPT1_HUMAN	PPP1R12A MBS MYPT1	Protein phosphatase 1 regulatory subunit 12A (Myosin phosphatase-targeting subunit 1) (Myosin phosphatase target subunit 1) (Protein phosphatase myosin-binding subunit)
Q9BXJ9	NAA15_HUMAN	NAA15 GA19 NARG1 NATH TBDN100	N-alpha-acetyltransferase 15, NatA auxiliary subunit (NMDA receptor-regulated protein 1) (N-terminal acetyltransferase) (Protein tubedown-1) (Tbdn100) (Gastric cancer antigen Ga19)
Q14CX7	NAA25_HUMAN	NAA25 C12orf30 MDM20 NAP1	N-alpha-acetyltransferase 25, NatB auxiliary subunit (N-terminal acetyltransferase B complex subunit NAA25) (N-terminal acetyltransferase B complex subunit MDM20) (NatB complex subunit MDM20) (Mitochondrial distribution and morphology protein 20) (p120)
Q9GZZ1	NAA50_HUMAN	NAA50 MAK3 NAT13 NAT5	N-alpha-acetyltransferase 50, NatE catalytic subunit (EC 2.3.1.-) (N-acetyltransferase 13) (N-acetyltransferase 5) (hNAT5) (N-acetyltransferase san homolog) (hSAN)
Q13765	NACA_HUMAN	NACA HSD48	Nascent polypeptide-associated complex subunit alpha (NAC-alpha) (Alpha-NAC) (allergen Hom s 2)
Q9BWU0	NADAP_HUMAN	SLC4A1AP HLC3	Kanadaptin (Kidney anion exchanger adapter protein) (Solute carrier family 4 anion exchanger member 1 adapter protein) (Human lung cancer oncogene 3 protein) (HLC-3)
P43490	NAMPT_HUMAN	NAMPT PBEF PBEF1	Nicotinamide phosphoribosyltransferase (NAmPRTase) (Nampt) (EC 2.4.2.12) (Pre-B-cell colony-enhancing factor 1) (Pre-B cell-enhancing factor) (Visfatin)
P49321	NASP_HUMAN	NASP	Nuclear autoantigenic sperm protein (NASP)
Q9H0A0	NAT10_HUMAN	NAT10 ALP KIAA1709	N-acetyltransferase 10 (EC 2.3.1.-)
P00387	NB5R3_HUMAN	CYB5R3 DIA1	NADH-cytochrome b5 reductase 3 (Cytochrome b5 reductase) (B5R) (EC 1.6.2.2) (Diaphorase-1) [Cleaved into: NADH-cytochrome b5 reductase 3 membrane-bound form; NADH-cytochrome b5 reductase 3 soluble form]
Q09161	NCBP1_HUMAN	NCBP1 CBP80 NCBP	Nuclear cap-binding protein subunit 1 (80 kDa nuclear cap-binding protein) (NCBP 80 kDa subunit) (CBP80)
Q969V3	NCLN_HUMAN	NCLN	Nicalin (Nicastrin-like protein)
O60361	NDK8_HUMAN	NME2P1	Putative nucleoside diphosphate kinase (NDP kinase) (NDK) (EC 2.7.4.6)
P15531	NDKA_HUMAN	NME1 NDPKA NM23	Nucleoside diphosphate kinase A (NDP kinase A) (NDK A) (EC 2.7.4.6) (Tumor metastatic process-associated protein) (Metastasis inhibition factor nm23) (nm23-H1) (Granzyme A-activated DNase) (GAAD)
O00483	NDUA4_HUMAN	NDUFA4	NADH dehydrogenase [ubiquinone] 1 alpha subcomplex subunit 4 (NADH-ubiquinone oxidoreductase MLRQ subunit) (Complex I-MLRQ) (CI-MLRQ)
Q16718	NDUA5_HUMAN	NDUFA5	NADH dehydrogenase [ubiquinone] 1 alpha subcomplex subunit 5 (NADH-ubiquinone oxidoreductase 13 kDa-B subunit) (Complex I-13kD-B) (CI-13kD-B) (Complex I subunit B13)
O95182	NDUA7_HUMAN	NDUFA7	NADH dehydrogenase [ubiquinone] 1 alpha subcomplex subunit 7 (NADH-ubiquinone oxidoreductase subunit B14.5a) (Complex I-B14.5a) (CI-B14.5a)
O95299	NDUAA_HUMAN	NDUFA10	NADH dehydrogenase [ubiquinone] 1 alpha subcomplex subunit 10, mitochondrial (NADH-ubiquinone oxidoreductase 42 kDa subunit) (Complex I-42kD) (CI-42kD)
O75438	NDUB1_HUMAN	NDUFB1	NADH dehydrogenase [ubiquinone] 1 beta subcomplex subunit 1 (NADH-ubiquinone oxidoreductase MNLL subunit) (Complex I-MNLL) (CI-MNLL)
O95168	NDUB4_HUMAN	NDUFB4	NADH dehydrogenase [ubiquinone] 1 beta subcomplex subunit 4 (NADH-ubiquinone oxidoreductase B15 subunit) (Complex I-B15) (CI-B15)
O96000	NDUBA_HUMAN	NDUFB10	NADH dehydrogenase [ubiquinone] 1 beta subcomplex subunit 10 (NADH-ubiquinone oxidoreductase PDSW subunit) (Complex I-PDSW) (CI-PDSW)
O95298	NDUC2_HUMAN	NDUFC2 HLC1	NADH dehydrogenase [ubiquinone] 1 subunit C2 (NADH-ubiquinone oxidoreductase subunit B14.5b) (Complex I-B14.5b) (CI-B14.5b) (Human lung cancer oncogene 1 protein) (HLC-1)
P28331	NDUS1_HUMAN	NDUFS1	NADH-ubiquinone oxidoreductase 75 kDa subunit, mitochondrial (EC 1.6.5.3) (EC 1.6.99.3) (Complex I-75kD) (CI-75kD)
O00217	NDUS8_HUMAN	NDUFS8	NADH dehydrogenase [ubiquinone] iron-sulfur protein 8, mitochondrial (EC 1.6.5.3) (EC 1.6.99.3) (NADH-ubiquinone oxidoreductase 23 kDa subunit) (Complex I-23kD) (CI-23kD) (TYKY subunit)
Q15843	NEDD8_HUMAN	NEDD8	NEDD8 (Ubiquitin-like protein Nedd8) (Neddylin) (Neural precursor cell expressed developmentally down-regulated protein 8) (NEDD-8)
Q9BYT8	NEUL_HUMAN	NLN AGTBP KIAA1226	Neurolysin, mitochondrial (EC 3.4.24.16) (Neurotensin endopeptidase) (Mitochondrial oligopeptidase M) (Microsomal endopeptidase) (MEP) (Angiotensin-binding protein)
Q9NQR4	NIT2_HUMAN	NIT2 CUA002	Omega-amidase NIT2 (EC 3.5.1.3) (Nitrilase homolog 2)
P22307	NLTP_HUMAN	SCP2	Non-specific lipid-transfer protein (NSL-TP) (EC 2.3.1.176) (Propanoyl-CoA C-acyltransferase) (Sterol carrier protein 2) (SCP-2) (Sterol carrier protein X) (SCP-X) (SCP-chi) (SCPX)
P30419	NMT1_HUMAN	NMT1 NMT	Glycylpeptide N-tetradecanoyltransferase 1 (EC 2.3.1.97) (Peptide N-myristoyltransferase 1) (Myristoyl-CoA:protein N-myristoyltransferase 1) (NMT 1) (Type I N-myristoyltransferase)
Q15233	NONO_HUMAN	NONO NRB54	Non-POU domain-containing octamer-binding protein (NonO protein) (54 kDa nuclear RNA- and DNA-binding protein) (p54(nrb)) (p54nrb) (55 kDa nuclear protein) (NMT55) (DNA-binding p52/p100 complex, 52 kDa subunit)
Q9Y314	NOSIP_HUMAN	NOSIP CGI-25	Nitric oxide synthase-interacting protein (eNOS-interacting protein)
P55209	NP1L1_HUMAN	NAP1L1 NRP	Nucleosome assembly protein 1-like 1 (NAP-1-related protein) (hNRP)
Q99733	NP1L4_HUMAN	NAP1L4 NAP2	Nucleosome assembly protein 1-like 4 (Nucleosome assembly protein 2) (NAP-2)
P06748	NPM_HUMAN	NPM1 NPM	Nucleophosmin (NPM) (Nucleolar phosphoprotein B23) (Numatrin) (Nucleolar protein NO38)
O43847	NRDC_HUMAN	NRD1	Nardilysin (EC 3.4.24.61) (N-arginine dibasic convertase) (NRD convertase) (NRD-C)
Q9UNZ2	NSF1C_HUMAN	NSFL1C UBXN2C	NSFL1 cofactor p47 (p97 cofactor p47) (UBX domain-containing protein 2C)
P46459	NSF_HUMAN	NSF	Vesicle-fusing ATPase (EC 3.6.4.6) (N-ethylmaleimide-sensitive fusion protein) (NEM-sensitive fusion protein) (Vesicular-fusion protein NSF)
Q08J23	NSUN2_HUMAN	NSUN2 SAKI TRM4	tRNA (cytosine-5-)-methyltransferase NSUN2 (EC 2.1.1.29) (NOL1/NOP2/Sun domain family member 2) (tRNA (cytosine-5-)-methyltransferase) (tRNA methyltransferase 4 homolog) (hTrm4) (Substrate of AIM1/Aurora kinase B)
O75694	NU155_HUMAN	NUP155 KIAA0791	Nuclear pore complex protein Nup155 (Nucleoporin Nup155) (155 kDa nucleoporin)
P19338	NUCL_HUMAN	NCL	Nucleolin (Protein C23)
Q9Y266	NUDC_HUMAN	NUDC	Nuclear migration protein nudC (Nuclear distribution protein C homolog)
Q9UKK9	NUDT5_HUMAN	NUDT5 HSPC115	ADP-sugar pyrophosphatase (EC 3.6.1.13) (EC 3.6.1.-) (Nucleoside diphosphate-linked moiety X motif 5) (Nudix motif 5) (YSA1H)
Q8N1F7	NUP93_HUMAN	NUP93 KIAA0095	Nuclear pore complex protein Nup93 (Nucleoporin Nup93) (93 kDa nucleoporin)
P04181	OAT_HUMAN	OAT	Ornithine aminotransferase, mitochondrial (EC 2.6.1.13) (Ornithine--oxo-acid aminotransferase) [Cleaved into: Ornithine aminotransferase, hepatic form; Ornithine aminotransferase, renal form]
Q02218	ODO1_HUMAN	OGDH	2-oxoglutarate dehydrogenase, mitochondrial (EC 1.2.4.2) (Alpha-ketoglutarate dehydrogenase) (2-oxoglutarate dehydrogenase complex component E1) (OGDC-E1)
P36957	ODO2_HUMAN	DLST DLTS	Dihydrolipoyllysine-residue succinyltransferase component of 2-oxoglutarate dehydrogenase complex, mitochondrial (EC 2.3.1.61) (Dihydrolipoamide succinyltransferase component of 2-oxoglutarate dehydrogenase complex) (2-oxoglutarate dehydrogenase complex component E2) (OGDC-E2) (E2K)
P10515	ODP2_HUMAN	DLAT DLTA	Dihydrolipoyllysine-residue acetyltransferase component of pyruvate dehydrogenase complex, mitochondrial (EC 2.3.1.12) (Dihydrolipoamide acetyltransferase component of pyruvate dehydrogenase complex) (Pyruvate dehydrogenase complex component E2) (PDC-E2) (PDCE2) (70 kDa mitochondrial autoantigen of primary biliary cirrhosis) (PBC) (M2 antigen complex 70 kDa subunit)
P08559	ODPA_HUMAN	PDHA1 PHE1A	Pyruvate dehydrogenase E1 component subunit alpha, somatic form, mitochondrial (EC 1.2.4.1) (PDHE1-A type I)
O15294	OGT1_HUMAN	OGT	UDP-N-acetylglucosamine--peptide N-acetylglucosaminyltransferase 110 kDa subunit (EC 2.4.1.-) (O-linked N-acetylglucosamine transferase 110 kDa subunit) (O-GlcNAc transferase subunit p110)
Q9NTK5	OLA1_HUMAN	OLA1 GTPBP9 PTD004 PRO2455	Obg-like ATPase 1 (EC 3.6.3.-) (GTP-binding protein 9)
Q9Y3B8	ORN_HUMAN	REXO2 SFN SMFN CGI-114	Oligoribonuclease, mitochondrial (EC 3.1.-.-) (Small fragment nuclease) (RNA exonuclease 2 homolog)
P22059	OSBP1_HUMAN	OSBP OSBP1	Oxysterol-binding protein 1
P39656	OST48_HUMAN	DDOST KIAA0115 OST48 OK/SW-cl.45	Dolichyl-diphosphooligosaccharide--protein glycosyltransferase 48 kDa subunit (Oligosaccharyl transferase 48 kDa subunit) (DDOST 48 kDa subunit) (EC 2.4.1.119)
Q9NRP0	OSTC_HUMAN	OSTC DC2 HDCMD45P HSPC307	Oligosaccharyltransferase complex subunit OSTC (Hydrophobic protein HSF-28)
Q96FW1	OTUB1_HUMAN	OTUB1 OTB1 OTU1 HSPC263	Ubiquitin thioesterase OTUB1 (EC 3.1.2.-) (Otubain-1) (hOTU1) (OTU domain-containing ubiquitin aldehyde-binding protein 1) (Ubiquitin-specific-processing protease OTUB1) (Deubiquitinating enzyme OTUB1)
Q15070	OXA1L_HUMAN	OXA1L	Mitochondrial inner membrane protein OXA1L (Oxidase assembly 1-like protein) (OXA1-like protein) (OXA1Hs) (Hsa)
O95747	OXSR1_HUMAN	OXSR1 KIAA1101 OSR1	Serine/threonine-protein kinase OSR1 (EC 2.7.11.1) (Oxidative stress-responsive 1 protein)
Q96C36	P5CR2_HUMAN	PYCR2	Pyrroline-5-carboxylate reductase 2 (P5C reductase 2) (P5CR 2) (EC 1.5.1.2)
P54886	P5CS_HUMAN	ALDH18A1 GSAS P5CS PYCS	Delta-1-pyrroline-5-carboxylate synthase (P5CS) (Aldehyde dehydrogenase family 18 member A1) [Includes: Glutamate 5-kinase (GK) (EC 2.7.2.11) (Gamma-glutamyl kinase); Gamma-glutamyl phosphate reductase (GPR) (EC 1.2.1.41) (Glutamate-5-semialdehyde dehydrogenase) (Glutamyl-gamma-semialdehyde dehydrogenase)]
Q9UQ80	PA2G4_HUMAN	PA2G4 EBP1	Proliferation-associated protein 2G4 (Cell cycle protein p38-2G4 homolog) (hG4-1) (ErbB3-binding protein 1)
P11940	PABP1_HUMAN	PABPC1 PAB1 PABP1 PABPC2	Polyadenylate-binding protein 1 (Poly(A)-binding protein 1) (PABP-1)
Q13310	PABP4_HUMAN	PABPC4 APP1 PABP4	Polyadenylate-binding protein 4 (Poly(A)-binding protein 4) (PABP-4) (Inducible poly(A)-binding protein) (iPABP) (Activated-platelet protein 1) (APP-1)
Q8NC51	PAIRB_HUMAN	SERBP1 PAIRBP1 CGI-55	Plasminogen activator inhibitor 1 RNA-binding protein (PAI1 RNA-binding protein 1) (PAI-RBP1) (SERPINE1 mRNA-binding protein 1)
Q13177	PAK2_HUMAN	PAK2	Serine/threonine-protein kinase PAK 2 (EC 2.7.11.1) (p21-activated kinase 2) (PAK-2) (Gamma-PAK) (PAK65) (S6/H4 kinase) (p58) [Cleaved into: PAK-2p27 (p27); PAK-2p34 (p34) (C-t-PAK2)]
Q99497	PARK7_HUMAN	PARK7	Protein DJ-1 (Oncogene DJ1) (Parkinson disease protein 7)
P09874	PARP1_HUMAN	PARP1 ADPRT PPOL	Poly [ADP-ribose] polymerase 1 (PARP-1) (EC 2.4.2.30) (NAD(+) ADP-ribosyltransferase 1) (ADPRT 1) (Poly[ADP-ribose] synthase 1)
Q15365	PCBP1_HUMAN	PCBP1	Poly(rC)-binding protein 1 (Alpha-CP1) (Heterogeneous nuclear ribonucleoprotein E1) (hnRNP E1) (Nucleic acid-binding protein SUB2.3)
Q15366	PCBP2_HUMAN	PCBP2	Poly(rC)-binding protein 2 (Alpha-CP2) (Heterogeneous nuclear ribonucleoprotein E2) (hnRNP E2)
P12004	PCNA_HUMAN	PCNA	Proliferating cell nuclear antigen (PCNA) (Cyclin)
Q8WW12	PCNP_HUMAN	PCNP	PEST proteolytic signal-containing nuclear protein (PEST-containing nuclear protein) (PCNP)
Q9BUL8	PDC10_HUMAN	PDCD10 CCM3 TFAR15	Programmed cell death protein 10 (TF-1 cell apoptosis-related protein 15) (Cerebral cavernous malformations 3 protein)
Q8WUM4	PDC6I_HUMAN	PDCD6IP AIP1 ALIX KIAA1375	Programmed cell death 6-interacting protein (PDCD6-interacting protein) (ALG-2-interacting protein 1) (Hp95)
O14737	PDCD5_HUMAN	PDCD5 TFAR19	Programmed cell death protein 5 (TF-1 cell apoptosis-related protein 19) (Protein TFAR19)
O75340	PDCD6_HUMAN	PDCD6 ALG2	Programmed cell death protein 6 (Apoptosis-linked gene 2 protein) (Probable calcium-binding protein ALG-2)
P07237	PDIA1_HUMAN	P4HB ERBA2L PDI PDIA1 PO4DB	Protein disulfide-isomerase (PDI) (EC 5.3.4.1) (Prolyl 4-hydroxylase subunit beta) (Cellular thyroid hormone-binding protein) (p55)
P30101	PDIA3_HUMAN	PDIA3 ERP57 ERP60 GRP58	Protein disulfide-isomerase A3 (EC 5.3.4.1) (Disulfide isomerase ER-60) (Endoplasmic reticulum resident protein 60) (ER protein 60) (ERp60) (58 kDa microsomal protein) (p58) (Endoplasmic reticulum resident protein 57) (ER protein 57) (ERp57) (58 kDa glucose-regulated protein)
P13667	PDIA4_HUMAN	PDIA4 ERP70 ERP72	Protein disulfide-isomerase A4 (EC 5.3.4.1) (Endoplasmic reticulum resident protein 72) (ER protein 72) (ERp-72) (ERp72) (Endoplasmic reticulum resident protein 70) (ER protein 70) (ERp70)
Q15084	PDIA6_HUMAN	PDIA6 TXNDC7	Protein disulfide-isomerase A6 (EC 5.3.4.1) (Protein disulfide isomerase P5) (Thioredoxin domain-containing protein 7)
Q29RF7	PDS5A_HUMAN	PDS5A KIAA0648 PDS5 PIG54	Sister chromatid cohesion protein PDS5 homolog A (Sister chromatid cohesion protein 112) (SCC-112) (Cell proliferation-inducing gene 54 protein)
Q13951	PEBB_HUMAN	CBFB	Core-binding factor subunit beta (CBF-beta) (Polyomavirus enhancer-binding protein 2 beta subunit) (PEBP2-beta) (PEA2-beta) (SL3-3 enhancer factor 1 subunit beta) (SL3/AKV core-binding factor beta subunit)
P30086	PEBP1_HUMAN	PEBP1 PBP PEBP	Phosphatidylethanolamine-binding protein 1 (PEBP-1) (Prostatic-binding protein) (HCNPpp) (Neuropolypeptide h3) (Raf kinase inhibitor protein) (RKIP) [Cleaved into: Hippocampal cholinergic neurostimulating peptide (HCNP)]
Q9BRX2	PELO_HUMAN	PELO CGI-17	Protein pelota homolog (EC 3.1.-.-)
P12955	PEPD_HUMAN	PEPD PRD	Xaa-Pro dipeptidase (X-Pro dipeptidase) (EC 3.4.13.9) (Proline dipeptidase) (Prolidase) (Imidodipeptidase) (Peptidase D)
Q6Y7W6	PERQ2_HUMAN	GIGYF2 KIAA0642 PERQ2 TNRC15	PERQ amino acid-rich with GYF domain-containing protein 2 (GRB10-interacting GYF protein 2) (Trinucleotide repeat-containing gene 15 protein)
Q9UHV9	PFD2_HUMAN	PFDN2 PFD2 HSPC231	Prefoldin subunit 2
P61758	PFD3_HUMAN	VBP1 PFDN3	Prefoldin subunit 3 (Von Hippel-Lindau-binding protein 1) (VHL-binding protein 1) (VBP-1) (HIBBJ46)
Q99471	PFD5_HUMAN	PFDN5 MM1 PFD5	Prefoldin subunit 5 (C-Myc-binding protein Mm-1) (Myc modulator 1)
O15212	PFD6_HUMAN	PFDN6 HKE2 PFD6	Prefoldin subunit 6 (Protein Ke2)
P18669	PGAM1_HUMAN	PGAM1 PGAMA CDABP0006	Phosphoglycerate mutase 1 (EC 5.4.2.1) (EC 5.4.2.4) (EC 3.1.3.13) (Phosphoglycerate mutase isozyme B) (PGAM-B) (BPG-dependent PGAM 1)
Q9H7Z7	PGES2_HUMAN	PTGES2 C9orf15 PGES2	Prostaglandin E synthase 2 (EC 5.3.99.3) (Microsomal prostaglandin E synthase 2) (mPGES-2) [Cleaved into: Prostaglandin E synthase 2 truncated form]
P00558	PGK1_HUMAN	PGK1 PGKA MIG10 OK/SW-cl.110	Phosphoglycerate kinase 1 (EC 2.7.2.3) (Primer recognition protein 2) (PRP 2) (Cell migration-inducing gene 10 protein)
A6NDG6	PGP_HUMAN	PGP	Phosphoglycolate phosphatase (PGPase) (PGP) (EC 3.1.3.18)
O00264	PGRC1_HUMAN	PGRMC1 HPR6.6 PGRMC	Membrane-associated progesterone receptor component 1 (mPR)
Q99623	PHB2_HUMAN	PHB2 BAP REA	Prohibitin-2 (B-cell receptor-associated protein BAP37) (Repressor of estrogen receptor activity) (D-prohibitin)
P35232	PHB_HUMAN	PHB	Prohibitin
Q8TBX8	PI42C_HUMAN	PIP4K2C PIP5K2C	Phosphatidylinositol-5-phosphate 4-kinase type-2 gamma (EC 2.7.1.149) (Phosphatidylinositol-5-phosphate 4-kinase type II gamma) (PI(5)P 4-kinase type II gamma) (PIP4KII-gamma)
P22061	PIMT_HUMAN	PCMT1	Protein-L-isoaspartate(D-aspartate) O-methyltransferase (PIMT) (EC 2.1.1.77) (Protein-beta-aspartate methyltransferase) (Protein L-isoaspartyl/D-aspartyl methyltransferase) (L-isoaspartyl protein carboxyl methyltransferase)
Q9Y237	PIN4_HUMAN	PIN4	Peptidyl-prolyl cis-trans isomerase NIMA-interacting 4 (EC 5.2.1.8) (Peptidyl-prolyl cis-trans isomerase Pin4) (PPIase Pin4) (Rotamase Pin4) (Parvulin-14) (Par14) (hPar14) (Parvulin-17) (Par17) (hPar17) (Peptidyl-prolyl cis/trans isomerase EPVH) (hEPVH)
Q00169	PIPNA_HUMAN	PITPNA PITPN	Phosphatidylinositol transfer protein alpha isoform (PtdIns transfer protein alpha) (PtdInsTP alpha) (PI-TP-alpha)
P48739	PIPNB_HUMAN	PITPNB	Phosphatidylinositol transfer protein beta isoform (PtdIns transfer protein beta) (PtdInsTP beta) (PI-TP-beta)
Q15149	PLEC1_HUMAN	PLEC1	Plectin-1 (PLTN) (PCN) (Hemidesmosomal protein 1) (HD1)
O60664	PLIN3_HUMAN	PLIN3 M6PRBP1 TIP47	Perilipin-3 (Mannose-6-phosphate receptor-binding protein 1) (Cargo selection protein TIP47) (47 kDa mannose 6-phosphate receptor-binding protein) (47 kDa MPR-binding protein) (Placental protein 17) (PP17)
Q9Y3B4	PM14_HUMAN	SF3B14 CGI-110 HSPC175 HT006	Pre-mRNA branch site protein p14 (SF3b 14 kDa subunit)
O15305	PMM2_HUMAN	PMM2	Phosphomannomutase 2 (PMM 2) (EC 5.4.2.8)
Q15126	PMVK_HUMAN	PMVK PMKI	Phosphomevalonate kinase (PMKase) (hPMK) (EC 2.7.4.2)
Q8N490	PNKD_HUMAN	PNKD KIAA1184 MR1 TAHCCP2 FKSG19 UNQ2491/PRO5778	Probable hydrolase PNKD (EC 3.-.-.-) (Paroxysmal nonkinesiogenic dyskinesia protein) (Myofibrillogenesis regulator 1) (MR-1) (Trans-activated by hepatitis C virus core protein 2)
Q9NRX1	PNO1_HUMAN	PNO1	RNA-binding protein PNO1
P00491	PNPH_HUMAN	PNP NP	Purine nucleoside phosphorylase (PNP) (EC 2.4.2.1) (Inosine phosphorylase)
Q8TCS8	PNPT1_HUMAN	PNPT1 PNPASE	Polyribonucleotide nucleotidyltransferase 1, mitochondrial (EC 2.7.7.8) (Polynucleotide phosphorylase 1) (PNPase 1) (Polynucleotide phosphorylase-like protein) (PNPase old-35) (3'-5' RNA exonuclease OLD35)
Q99575	POP1_HUMAN	POP1 KIAA0061	Ribonucleases P/MRP protein subunit POP1 (hPOP1) (EC 3.1.26.5)
P67775	PP2AA_HUMAN	PPP2CA	Serine/threonine-protein phosphatase 2A catalytic subunit alpha isoform (PP2A-alpha) (EC 3.1.3.16) (Replication protein C) (RP-C)
P60510	PP4C_HUMAN	PPP4C PPP4 PPX	Serine/threonine-protein phosphatase 4 catalytic subunit (PP4C) (Pp4) (EC 3.1.3.16) (Protein phosphatase X) (PP-X)
P24666	PPAC_HUMAN	ACP1	Low molecular weight phosphotyrosine protein phosphatase (LMW-PTPase) (LMW-PTP) (EC 3.1.3.48) (Low molecular weight cytosolic acid phosphatase) (EC 3.1.3.2) (Red cell acid phosphatase 1) (Adipocyte acid phosphatase)
P48147	PPCE_HUMAN	PREP PEP	Prolyl endopeptidase (PE) (EC 3.4.21.26) (Post-proline cleaving enzyme)
P62937	PPIA_HUMAN	PPIA CYPA	Peptidyl-prolyl cis-trans isomerase A (PPIase A) (EC 5.2.1.8) (Rotamase A) (Cyclophilin A) (Cyclosporin A-binding protein)
P23284	PPIB_HUMAN	PPIB CYPB	Peptidyl-prolyl cis-trans isomerase B (PPIase B) (EC 5.2.1.8) (Rotamase B) (Cyclophilin B) (S-cyclophilin) (SCYLP) (CYP-S1)
Q08752	PPID_HUMAN	PPID CYP40 CYPD	Peptidyl-prolyl cis-trans isomerase D (PPIase D) (EC 5.2.1.8) (Rotamase D) (40 kDa peptidyl-prolyl cis-trans isomerase) (Cyclophilin-40) (CYP-40) (Cyclophilin-related protein)
P30405	PPIF_HUMAN	PPIF CYP3	Peptidyl-prolyl cis-trans isomerase F, mitochondrial (PPIase F) (EC 5.2.1.8) (Rotamase F) (Cyclophilin F)
O15355	PPM1G_HUMAN	PPM1G PPM1C	Protein phosphatase 1G (EC 3.1.3.16) (Protein phosphatase 2C isoform gamma) (PP2C-gamma) (Protein phosphatase magnesium-dependent 1 gamma) (Protein phosphatase 1C)
Q9Y570	PPME1_HUMAN	PPME1 PME1 PP2593 PRO0750	Protein phosphatase methylesterase 1 (PME-1) (EC 3.1.1.-)
O75400	PR40A_HUMAN	PRPF40A FBP11 FLAF1 FNBP3 HIP10 HYPA HSPC225	Pre-mRNA-processing factor 40 homolog A (Formin-binding protein 3) (Formin-binding protein 11) (Huntingtin-interacting protein A) (Huntingtin yeast partner A) (Huntingtin-interacting protein 10) (HIP-10) (Fas ligand-associated factor 1) (Renal carcinoma antigen NY-REN-6)
Q06830	PRDX1_HUMAN	PRDX1 PAGA PAGB TDPX2	Peroxiredoxin-1 (EC 1.11.1.15) (Thioredoxin peroxidase 2) (Thioredoxin-dependent peroxide reductase 2) (Proliferation-associated gene protein) (PAG) (Natural killer cell-enhancing factor A) (NKEF-A)
P32119	PRDX2_HUMAN	PRDX2 NKEFB TDPX1	Peroxiredoxin-2 (EC 1.11.1.15) (Thioredoxin peroxidase 1) (Thioredoxin-dependent peroxide reductase 1) (Thiol-specific antioxidant protein) (TSA) (PRP) (Natural killer cell-enhancing factor B) (NKEF-B)
P30048	PRDX3_HUMAN	PRDX3 AOP1	Thioredoxin-dependent peroxide reductase, mitochondrial (EC 1.11.1.15) (Peroxiredoxin-3) (Peroxiredoxin III) (Prx-III) (Antioxidant protein 1) (AOP-1) (Protein MER5 homolog) (HBC189)
Q13162	PRDX4_HUMAN	PRDX4	Peroxiredoxin-4 (EC 1.11.1.15) (Peroxiredoxin IV) (Prx-IV) (Thioredoxin peroxidase AO372) (Thioredoxin-dependent peroxide reductase A0372) (Antioxidant enzyme AOE372) (AOE37-2)
P30044	PRDX5_HUMAN	PRDX5 ACR1 SBBI10	Peroxiredoxin-5, mitochondrial (EC 1.11.1.15) (Peroxiredoxin V) (Prx-V) (Peroxisomal antioxidant enzyme) (PLP) (Thioredoxin reductase) (Thioredoxin peroxidase PMP20) (Antioxidant enzyme B166) (AOEB166) (TPx type VI) (Liver tissue 2D-page spot 71B) (Alu corepressor 1)
P30041	PRDX6_HUMAN	PRDX6 AOP2 KIAA0106	Peroxiredoxin-6 (EC 1.11.1.15) (Antioxidant protein 2) (1-Cys peroxiredoxin) (1-Cys PRX) (Acidic calcium-independent phospholipase A2) (aiPLA2) (EC 3.1.1.-) (Non-selenium glutathione peroxidase) (NSGPx) (EC 1.11.1.7) (24 kDa protein) (Liver 2D page spot 40) (Red blood cells page spot 12)
Q5JRX3	PREP_HUMAN	PITRM1 KIAA1104 MP1	Presequence protease, mitochondrial (hPreP) (EC 3.4.24.-) (Pitrilysin metalloproteinase 1) (Metalloprotease 1) (hMP1)
P78527	PRKDC_HUMAN	PRKDC HYRC HYRC1	DNA-dependent protein kinase catalytic subunit (DNA-PK catalytic subunit) (DNA-PKcs) (EC 2.7.11.1) (DNPK1) (p460)
P07737	PROF1_HUMAN	PFN1	Profilin-1 (Profilin I)
Q9UMS4	PRP19_HUMAN	PRPF19 NMP200 PRP19 SNEV	Pre-mRNA-processing factor 19 (PRP19/PSO4 homolog) (hPso4) (Nuclear matrix protein 200) (Senescence evasion factor)
Q6P2Q9	PRP8_HUMAN	PRPF8 PRPC8	Pre-mRNA-processing-splicing factor 8 (Splicing factor Prp8) (PRP8 homolog) (220 kDa U5 snRNP-specific protein) (p220)
P62333	PRS10_HUMAN	PSMC6 SUG2	26S protease regulatory subunit S10B (Proteasome 26S subunit ATPase 6) (Proteasome subunit p42)
P62191	PRS4_HUMAN	PSMC1	26S protease regulatory subunit 4 (P26s4) (Proteasome 26S subunit ATPase 1)
P17980	PRS6A_HUMAN	PSMC3 TBP1	26S protease regulatory subunit 6A (Proteasome 26S subunit ATPase 3) (Tat-binding protein 1) (TBP-1) (Proteasome subunit P50)
P43686	PRS6B_HUMAN	PSMC4 MIP224 TBP7	26S protease regulatory subunit 6B (Proteasome 26S subunit ATPase 4) (MB67-interacting protein) (MIP224) (Tat-binding protein 7) (TBP-7)
P35998	PRS7_HUMAN	PSMC2 MSS1	26S protease regulatory subunit 7 (Proteasome 26S subunit ATPase 2) (Protein MSS1)
P62195	PRS8_HUMAN	PSMC5 SUG1	26S protease regulatory subunit 8 (Proteasome 26S subunit ATPase 5) (Proteasome subunit p45) (p45/SUG) (Thyroid hormone receptor-interacting protein 1) (TRIP1)
P25786	PSA1_HUMAN	PSMA1 HC2 NU PROS30 PSC2	Proteasome subunit alpha type-1 (EC 3.4.25.1) (Proteasome component C2) (Macropain subunit C2) (Multicatalytic endopeptidase complex subunit C2) (Proteasome nu chain) (30 kDa prosomal protein) (PROS-30)
P25787	PSA2_HUMAN	PSMA2 HC3 PSC3	Proteasome subunit alpha type-2 (EC 3.4.25.1) (Proteasome component C3) (Macropain subunit C3) (Multicatalytic endopeptidase complex subunit C3)
P25788	PSA3_HUMAN	PSMA3 HC8 PSC8	Proteasome subunit alpha type-3 (EC 3.4.25.1) (Proteasome component C8) (Macropain subunit C8) (Multicatalytic endopeptidase complex subunit C8)
P25789	PSA4_HUMAN	PSMA4 HC9 PSC9	Proteasome subunit alpha type-4 (EC 3.4.25.1) (Proteasome component C9) (Macropain subunit C9) (Multicatalytic endopeptidase complex subunit C9) (Proteasome subunit L)
P28066	PSA5_HUMAN	PSMA5	Proteasome subunit alpha type-5 (EC 3.4.25.1) (Proteasome zeta chain) (Macropain zeta chain) (Multicatalytic endopeptidase complex zeta chain)
O14818	PSA7_HUMAN	PSMA7 HSPC	Proteasome subunit alpha type-7 (EC 3.4.25.1) (Proteasome subunit RC6-1) (Proteasome subunit XAPC7)
P55786	PSA_HUMAN	NPEPPS PSA	Puromycin-sensitive aminopeptidase (PSA) (EC 3.4.11.-)
P20618	PSB1_HUMAN	PSMB1 PSC5	Proteasome subunit beta type-1 (EC 3.4.25.1) (Proteasome component C5) (Macropain subunit C5) (Multicatalytic endopeptidase complex subunit C5) (Proteasome gamma chain)
P49721	PSB2_HUMAN	PSMB2	Proteasome subunit beta type-2 (EC 3.4.25.1) (Proteasome component C7-I) (Macropain subunit C7-I) (Multicatalytic endopeptidase complex subunit C7-I)
P49720	PSB3_HUMAN	PSMB3	Proteasome subunit beta type-3 (EC 3.4.25.1) (Proteasome theta chain) (Proteasome chain 13) (Proteasome component C10-II)
P28070	PSB4_HUMAN	PSMB4 PROS26	Proteasome subunit beta type-4 (Proteasome beta chain) (EC 3.4.25.1) (Macropain beta chain) (Multicatalytic endopeptidase complex beta chain) (Proteasome chain 3) (HsN3) (26 kDa prosomal protein) (PROS-26) (HsBPROS26)
P28074	PSB5_HUMAN	PSMB5 LMPX MB1 X	Proteasome subunit beta type-5 (EC 3.4.25.1) (Proteasome epsilon chain) (Macropain epsilon chain) (Multicatalytic endopeptidase complex epsilon chain) (Proteasome subunit X) (Proteasome chain 6) (Proteasome subunit MB1)
P28072	PSB6_HUMAN	PSMB6 LMPY Y	Proteasome subunit beta type-6 (EC 3.4.25.1) (Proteasome delta chain) (Macropain delta chain) (Multicatalytic endopeptidase complex delta chain) (Proteasome subunit Y)
O00231	PSD11_HUMAN	PSMD11	26S proteasome non-ATPase regulatory subunit 11 (26S proteasome regulatory subunit S9) (26S proteasome regulatory subunit p44.5)
O00232	PSD12_HUMAN	PSMD12	26S proteasome non-ATPase regulatory subunit 12 (26S proteasome regulatory subunit p55)
Q9UNM6	PSD13_HUMAN	PSMD13	26S proteasome non-ATPase regulatory subunit 13 (26S proteasome regulatory subunit S11) (26S proteasome regulatory subunit p40.5)
P51665	PSD7_HUMAN	PSMD7 MOV34L	26S proteasome non-ATPase regulatory subunit 7 (26S proteasome regulatory subunit rpn8) (26S proteasome regulatory subunit S12) (Proteasome subunit p40) (Mov34 protein homolog)
Q9BRX5	PSF3_HUMAN	GINS3 PSF3	DNA replication complex GINS protein PSF3 (GINS complex subunit 3)
Q99460	PSMD1_HUMAN	PSMD1	26S proteasome non-ATPase regulatory subunit 1 (26S proteasome regulatory subunit RPN2) (26S proteasome regulatory subunit S1) (26S proteasome subunit p112)
Q13200	PSMD2_HUMAN	PSMD2 TRAP2	26S proteasome non-ATPase regulatory subunit 2 (26S proteasome regulatory subunit RPN1) (26S proteasome regulatory subunit S2) (26S proteasome subunit p97) (Tumor necrosis factor type 1 receptor-associated protein 2) (Protein 55.11)
O43242	PSMD3_HUMAN	PSMD3	26S proteasome non-ATPase regulatory subunit 3 (26S proteasome regulatory subunit S3) (Proteasome subunit p58)
P55036	PSMD4_HUMAN	PSMD4 MCB1	26S proteasome non-ATPase regulatory subunit 4 (26S proteasome regulatory subunit S5A) (RPN10 homolog) (Multiubiquitin chain-binding protein) (Antisecretory factor 1) (ASF) (AF)
Q15008	PSMD6_HUMAN	PSMD6 KIAA0107 PFAAP4	26S proteasome non-ATPase regulatory subunit 6 (26S proteasome regulatory subunit S10) (p42A) (Proteasome regulatory particle subunit p44S10) (Phosphonoformate immuno-associated protein 4) (Breast cancer-associated protein SGA-113M)
P48556	PSMD8_HUMAN	PSMD8	26S proteasome non-ATPase regulatory subunit 8 (26S proteasome regulatory subunit S14) (p31)
Q06323	PSME1_HUMAN	PSME1 IFI5111	Proteasome activator complex subunit 1 (Proteasome activator 28 subunit alpha) (PA28alpha) (PA28a) (Activator of multicatalytic protease subunit 1) (11S regulator complex subunit alpha) (REG-alpha) (Interferon gamma up-regulated I-5111 protein) (IGUP I-5111)
Q9UL46	PSME2_HUMAN	PSME2	Proteasome activator complex subunit 2 (Proteasome activator 28 subunit beta) (PA28beta) (PA28b) (Activator of multicatalytic protease subunit 2) (11S regulator complex subunit beta) (REG-beta)
P61289	PSME3_HUMAN	PSME3	Proteasome activator complex subunit 3 (Proteasome activator 28 subunit gamma) (PA28gamma) (PA28g) (Activator of multicatalytic protease subunit 3) (11S regulator complex subunit gamma) (REG-gamma) (Ki nuclear autoantigen)
Q14997	PSME4_HUMAN	PSME4 KIAA0077	Proteasome activator complex subunit 4 (Proteasome activator PA200)
O95456	PSMG1_HUMAN	PSMG1 C21LRP DSCR2 PAC1	Proteasome assembly chaperone 1 (PAC-1) (Down syndrome critical region protein 2) (Chromosome 21 leucine-rich protein) (C21-LRP)
P26599	PTBP1_HUMAN	PTBP1 PTB	Polypyrimidine tract-binding protein 1 (PTB) (Heterogeneous nuclear ribonucleoprotein I) (hnRNP I) (57 kDa RNA-binding protein PPTB-1)
P06454	PTMA_HUMAN	PTMA TMSA	Prothymosin alpha [Cleaved into: Thymosin alpha-1]
Q14671	PUM1_HUMAN	PUM1 KIAA0099 PUMH1	Pumilio homolog 1 (Pumilio-1) (HsPUM)
P22102	PUR2_HUMAN	GART PGFT PRGS	Trifunctional purine biosynthetic protein adenosine-3 [Includes: Phosphoribosylamine--glycine ligase (EC 6.3.4.13) (Glycinamide ribonucleotide synthetase) (GARS) (Phosphoribosylglycinamide synthetase); Phosphoribosylformylglycinamidine cyclo-ligase (EC 6.3.3.1) (Phosphoribosyl-aminoimidazole synthetase) (AIR synthase) (AIRS); Phosphoribosylglycinamide formyltransferase (EC 2.1.2.2) (5'-phosphorib…
O15067	PUR4_HUMAN	PFAS KIAA0361	Phosphoribosylformylglycinamidine synthase (FGAM synthase) (FGAMS) (EC 6.3.5.3) (Formylglycinamide ribotide amidotransferase) (FGARAT) (Formylglycinamide ribotide synthetase)
P22234	PUR6_HUMAN	PAICS ADE2 AIRC PAIS	Multifunctional protein ADE2 [Includes: Phosphoribosylaminoimidazole-succinocarboxamide synthase (EC 6.3.2.6) (SAICAR synthetase); Phosphoribosylaminoimidazole carboxylase (EC 4.1.1.21) (AIR carboxylase) (AIRC)]
P31939	PUR9_HUMAN	ATIC PURH OK/SW-cl.86	Bifunctional purine biosynthesis protein PURH [Includes: Phosphoribosylaminoimidazolecarboxamide formyltransferase (EC 2.1.2.3) (5-aminoimidazole-4-carboxamide ribonucleotide formyltransferase) (AICAR transformylase); IMP cyclohydrolase (EC 3.5.4.10) (Inosinicase) (IMP synthase) (ATIC)]
P30520	PURA2_HUMAN	ADSS ADSS2	Adenylosuccinate synthetase isozyme 2 (AMPSase 2) (AdSS 2) (EC 6.3.4.4) (Adenylosuccinate synthetase, acidic isozyme) (IMP--aspartate ligase 2)
Q96PZ0	PUS7_HUMAN	PUS7 KIAA1897	Pseudouridylate synthase 7 homolog (EC 5.4.99.-)
P11216	PYGB_HUMAN	PYGB	Glycogen phosphorylase, brain form (EC 2.4.1.1)
P27708	PYR1_HUMAN	CAD	CAD protein [Includes: Glutamine-dependent carbamoyl-phosphate synthase (EC 6.3.5.5); Aspartate carbamoyltransferase (EC 2.1.3.2); Dihydroorotase (EC 3.5.2.3)]
P11172	PYR5_HUMAN	UMPS OK/SW-cl.21	Uridine 5'-monophosphate synthase (UMP synthase) [Includes: Orotate phosphoribosyltransferase (OPRTase) (EC 2.4.2.10); Orotidine 5'-phosphate decarboxylase (EC 4.1.1.23) (OMPdecase)]
P17812	PYRG1_HUMAN	CTPS	CTP synthase 1 (EC 6.3.4.2) (UTP--ammonia ligase 1) (CTP synthetase 1)
P31930	QCR1_HUMAN	UQCRC1	Cytochrome b-c1 complex subunit 1, mitochondrial (Ubiquinol-cytochrome-c reductase complex core protein 1) (Core protein I) (Complex III subunit 1)
P22695	QCR2_HUMAN	UQCRC2	Cytochrome b-c1 complex subunit 2, mitochondrial (Ubiquinol-cytochrome-c reductase complex core protein 2) (Core protein II) (Complex III subunit 2)
P07919	QCR6_HUMAN	UQCRH	Cytochrome b-c1 complex subunit 6, mitochondrial (Ubiquinol-cytochrome c reductase complex 11 kDa protein) (Cytochrome c1 non-heme 11 kDa protein) (Mitochondrial hinge protein) (Complex III subunit VIII) (Complex III subunit 6)
P14927	QCR7_HUMAN	UQCRB UQBP	Cytochrome b-c1 complex subunit 7 (Ubiquinol-cytochrome c reductase complex 14 kDa protein) (Complex III subunit 7) (Complex III subunit VII) (QP-C)
O14949	QCR8_HUMAN	UQCRQ	Cytochrome b-c1 complex subunit 8 (Ubiquinol-cytochrome c reductase complex ubiquinone-binding protein QP-C) (Ubiquinol-cytochrome c reductase complex 9.5 kDa protein) (Complex III subunit VIII) (Complex III subunit 8)
P61026	RAB10_HUMAN	RAB10	Ras-related protein Rab-10
P61106	RAB14_HUMAN	RAB14	Ras-related protein Rab-14
Q9NP72	RAB18_HUMAN	RAB18	Ras-related protein Rab-18
P62820	RAB1A_HUMAN	RAB1A RAB1	Ras-related protein Rab-1A (YPT1-related protein)
Q9H0U4	RAB1B_HUMAN	RAB1B	Ras-related protein Rab-1B
Q9UL25	RAB21_HUMAN	RAB21 KIAA0118	Ras-related protein Rab-21
P61019	RAB2A_HUMAN	RAB2A RAB2	Ras-related protein Rab-2A
Q15286	RAB35_HUMAN	RAB35 RAB1C RAY	Ras-related protein Rab-35 (Ras-related protein Rab-1C) (GTP-binding protein RAY)
P20339	RAB5A_HUMAN	RAB5A RAB5	Ras-related protein Rab-5A
P61020	RAB5B_HUMAN	RAB5B	Ras-related protein Rab-5B
P51148	RAB5C_HUMAN	RAB5C RABL	Ras-related protein Rab-5C (RAB5L) (L1880)
P20340	RAB6A_HUMAN	RAB6A RAB6	Ras-related protein Rab-6A (Rab-6)
P51149	RAB7A_HUMAN	RAB7A RAB7	Ras-related protein Rab-7a
P61006	RAB8A_HUMAN	RAB8A MEL RAB8	Ras-related protein Rab-8A (Oncogene c-mel)
P51151	RAB9A_HUMAN	RAB9A RAB9	Ras-related protein Rab-9A
P63000	RAC1_HUMAN	RAC1 TC25 MIG5	Ras-related C3 botulinum toxin substrate 1 (p21-Rac1) (Ras-like protein TC25) (Cell migration-inducing gene 5 protein)
Q92878	RAD50_HUMAN	RAD50	DNA repair protein RAD50 (hRAD50) (EC 3.6.-.-)
P35241	RADI_HUMAN	RDX	Radixin
P11233	RALA_HUMAN	RALA RAL	Ras-related protein Ral-A
P43487	RANG_HUMAN	RANBP1	Ran-specific GTPase-activating protein (Ran-binding protein 1) (RanBP1)
P62826	RAN_HUMAN	RAN ARA24 OK/SW-cl.81	GTP-binding nuclear protein Ran (GTPase Ran) (Ras-related nuclear protein) (Ras-like protein TC4) (Androgen receptor-associated protein 24)
P01111	RASN_HUMAN	NRAS HRAS1	GTPase NRas (Transforming protein N-Ras)
Q15907	RB11B_HUMAN	RAB11B YPT3	Ras-related protein Rab-11B (GTP-binding protein YPT3)
Q15042	RB3GP_HUMAN	RAB3GAP1 KIAA0066 RAB3GAP	Rab3 GTPase-activating protein catalytic subunit (RAB3 GTPase-activating protein 130 kDa subunit) (Rab3-GAP p130) (Rab3-GAP)
Q9H2M9	RBGPR_HUMAN	RAB3GAP2 KIAA0839	Rab3 GTPase-activating protein non-catalytic subunit (Rab3 GTPase-activating protein 150 kDa subunit) (Rab3-GAP p150) (Rab3-GAP150) (Rab3-GAP regulatory subunit) (RGAP-iso)
Q9NTZ6	RBM12_HUMAN	RBM12 KIAA0765 HRIHFB2091	RNA-binding protein 12 (RNA-binding motif protein 12) (SH3/WW domain anchor protein in the nucleus) (SWAN)
P49756	RBM25_HUMAN	RBM25 RNPC7	RNA-binding protein 25 (RNA-binding motif protein 25) (RNA-binding region-containing protein 7) (Arg/Glu/Asp-rich protein of 120 kDa) (RED120) (Protein S164)
Q5T8P6	RBM26_HUMAN	RBM26 C13orf10 PRO1777	RNA-binding protein 26 (RNA-binding motif protein 26) (CTCL tumor antigen se70-2)
Q9P2N5	RBM27_HUMAN	RBM27 KIAA1311	RNA-binding protein 27 (RNA-binding motif protein 27)
Q9Y5S9	RBM8A_HUMAN	RBM8A RBM8 HSPC114 MDS014	RNA-binding protein 8A (RNA-binding motif protein 8A) (Ribonucleoprotein RBM8A) (RNA-binding protein Y14) (Binder of OVCA1-1) (BOV-1)
P49792	RBP2_HUMAN	RANBP2 NUP358	E3 SUMO-protein ligase RanBP2 (Ran-binding protein 2) (RanBP2) (Nuclear pore complex protein Nup358) (Nucleoporin Nup358) (358 kDa nucleoporin) (p270)
P18754	RCC1_HUMAN	RCC1 CHC1	Regulator of chromosome condensation (Chromosome condensation protein 1) (Cell cycle regulatory protein)
O43598	RCL_HUMAN	RCL C6orf108	Deoxyribonucleoside 5'-monophosphate N-glycosidase (EC 3.2.2.-) (c-Myc-responsive protein Rcl)
P54727	RD23B_HUMAN	RAD23B	UV excision repair protein RAD23 homolog B (HR23B) (hHR23B) (XP-C repair-complementing complex 58 kDa protein) (p58)
P46063	RECQ1_HUMAN	RECQL RECQ1 RECQL1	ATP-dependent DNA helicase Q1 (EC 3.6.1.-) (DNA-dependent ATPase Q1) (RecQ protein-like 1) (DNA helicase, RecQ-like type 1) (RecQ1)
Q00765	REEP5_HUMAN	REEP5 C5orf18 DP1 TB2	Receptor expression-enhancing protein 5 (Polyposis locus protein 1) (Protein TB2)
Q92900	RENT1_HUMAN	UPF1 KIAA0221 RENT1	Regulator of nonsense transcripts 1 (EC 3.6.1.-) (ATP-dependent helicase RENT1) (Nonsense mRNA reducing factor 1) (NORF1) (Up-frameshift suppressor 1 homolog) (hUpf1)
Q9HAU5	RENT2_HUMAN	UPF2 KIAA1408 RENT2	Regulator of nonsense transcripts 2 (Nonsense mRNA reducing factor 2) (Up-frameshift suppressor 2 homolog) (hUpf2)
P15927	RFA2_HUMAN	RPA2 REPA2 RPA32 RPA34	Replication protein A 32 kDa subunit (RP-A p32) (Replication protein A 34 kDa subunit) (RP-A p34) (Replication factor A protein 2) (RF-A protein 2)
P35250	RFC2_HUMAN	RFC2	Replication factor C subunit 2 (Activator 1 subunit 2) (Replication factor C 40 kDa subunit) (RF-C 40 kDa subunit) (RFC40) (Activator 1 40 kDa subunit) (A1 40 kDa subunit)
Q07960	RHG01_HUMAN	ARHGAP1 CDC42GAP RHOGAP1	Rho GTPase-activating protein 1 (Rho-type GTPase-activating protein 1) (Rho-related small GTPase protein activator) (GTPase-activating protein rhoOGAP) (p50-RhoGAP) (CDC42 GTPase-activating protein)
P61586	RHOA_HUMAN	RHOA ARH12 ARHA RHO12	Transforming protein RhoA (Rho cDNA clone 12) (h12)
P84095	RHOG_HUMAN	RHOG ARHG	Rho-related GTP-binding protein RhoG
P13489	RINI_HUMAN	RNH1 PRI RNH	Ribonuclease inhibitor (Ribonuclease/angiogenin inhibitor 1) (RAI) (Placental ribonuclease inhibitor) (Placental RNase inhibitor)
P23921	RIR1_HUMAN	RRM1 RR1	Ribonucleoside-diphosphate reductase large subunit (EC 1.17.4.1) (Ribonucleoside-diphosphate reductase subunit M1) (Ribonucleotide reductase large subunit)
P31350	RIR2_HUMAN	RRM2 RR2	Ribonucleoside-diphosphate reductase subunit M2 (EC 1.17.4.1) (Ribonucleotide reductase small subunit) (Ribonucleotide reductase small chain)
P62906	RL10A_HUMAN	RPL10A NEDD6	60S ribosomal protein L10a (CSA-19) (Neural precursor cell expressed developmentally down-regulated protein 6) (NEDD-6)
P27635	RL10_HUMAN	RPL10 DXS648E QM	60S ribosomal protein L10 (Protein QM) (Tumor suppressor QM) (Laminin receptor homolog)
P62913	RL11_HUMAN	RPL11	60S ribosomal protein L11 (CLL-associated antigen KW-12)
P30050	RL12_HUMAN	RPL12	60S ribosomal protein L12
P40429	RL13A_HUMAN	RPL13A	60S ribosomal protein L13a (23 kDa highly basic protein)
P26373	RL13_HUMAN	RPL13 BBC1 OK/SW-cl.46	60S ribosomal protein L13 (Breast basic conserved protein 1)
P61313	RL15_HUMAN	RPL15 EC45 TCBAP0781	60S ribosomal protein L15
P18621	RL17_HUMAN	RPL17	60S ribosomal protein L17 (60S ribosomal protein L23) (PD-1)
Q02543	RL18A_HUMAN	RPL18A	60S ribosomal protein L18a
Q07020	RL18_HUMAN	RPL18	60S ribosomal protein L18
P46778	RL21_HUMAN	RPL21	60S ribosomal protein L21
P35268	RL22_HUMAN	RPL22	60S ribosomal protein L22 (Epstein-Barr virus small RNA-associated protein) (EBER-associated protein) (EAP) (Heparin-binding protein HBp15)
P62750	RL23A_HUMAN	RPL23A	60S ribosomal protein L23a
P62829	RL23_HUMAN	RPL23	60S ribosomal protein L23 (60S ribosomal protein L17)
P83731	RL24_HUMAN	RPL24	60S ribosomal protein L24 (60S ribosomal protein L30)
P61254	RL26_HUMAN	RPL26	60S ribosomal protein L26
P46776	RL27A_HUMAN	RPL27A	60S ribosomal protein L27a
P61353	RL27_HUMAN	RPL27	60S ribosomal protein L27
P46779	RL28_HUMAN	RPL28	60S ribosomal protein L28
P47914	RL29_HUMAN	RPL29	60S ribosomal protein L29 (Cell surface heparin-binding protein HIP)
P62888	RL30_HUMAN	RPL30	60S ribosomal protein L30
P62899	RL31_HUMAN	RPL31	60S ribosomal protein L31
P62910	RL32_HUMAN	RPL32 PP9932	60S ribosomal protein L32
P49207	RL34_HUMAN	RPL34	60S ribosomal protein L34
P18077	RL35A_HUMAN	RPL35A GIG33	60S ribosomal protein L35a (Cell growth-inhibiting gene 33 protein)
P42766	RL35_HUMAN	RPL35	60S ribosomal protein L35
P83881	RL36A_HUMAN	RPL36A RPL44 GIG15 MIG6	60S ribosomal protein L36a (60S ribosomal protein L44) (Cell migration-inducing gene 6 protein) (Cell growth-inhibiting gene 15 protein)
Q969Q0	RL36L_HUMAN	RPL36AL	60S ribosomal protein L36a-like
Q9Y3U8	RL36_HUMAN	RPL36	60S ribosomal protein L36
P61513	RL37A_HUMAN	RPL37A	60S ribosomal protein L37a
P63173	RL38_HUMAN	RPL38	60S ribosomal protein L38
P39023	RL3_HUMAN	RPL3 OK/SW-cl.32	60S ribosomal protein L3 (HIV-1 TAR RNA-binding protein B) (TARBP-B)
P36578	RL4_HUMAN	RPL4 RPL1	60S ribosomal protein L4 (60S ribosomal protein L1)
P46777	RL5_HUMAN	RPL5 MSTP030	60S ribosomal protein L5
Q02878	RL6_HUMAN	RPL6 TXREB1	60S ribosomal protein L6 (Tax-responsive enhancer element-binding protein 107) (TaxREB107) (Neoplasm-related protein C140)
P62424	RL7A_HUMAN	RPL7A SURF-3 SURF3	60S ribosomal protein L7a (Surfeit locus protein 3) (PLA-X polypeptide)
P18124	RL7_HUMAN	RPL7	60S ribosomal protein L7
P62917	RL8_HUMAN	RPL8	60S ribosomal protein L8
P32969	RL9_HUMAN	RPL9 OK/SW-cl.103; RPL9P7; RPL9P8; RPL9P9	60S ribosomal protein L9
P05388	RLA0_HUMAN	RPLP0	60S acidic ribosomal protein P0 (60S ribosomal protein L10E)
P05387	RLA2_HUMAN	RPLP2 D11S2243E RPP2	60S acidic ribosomal protein P2 (Renal carcinoma antigen NY-REN-44)
Q9Y3B7	RM11_HUMAN	MRPL11 CGI-113	39S ribosomal protein L11, mitochondrial (L11mt) (MRP-L11)
P52815	RM12_HUMAN	MRPL12 RPML12	39S ribosomal protein L12, mitochondrial (L12mt) (MRP-L12) (5c5-2)
Q9NRX2	RM17_HUMAN	MRPL17 LIP2	39S ribosomal protein L17, mitochondrial (L17mt) (MRP-L17) (LYST-interacting protein 2)
P49406	RM19_HUMAN	MRPL19 KIAA0104 MRPL15	39S ribosomal protein L19, mitochondrial (L19mt) (MRP-L19) (39S ribosomal protein L15, mitochondrial) (L15mt) (MRP-L15)
Q9P0M9	RM27_HUMAN	MRPL27 HSPC250	39S ribosomal protein L27, mitochondrial (L27mt) (MRP-L27)
Q8N983	RM43_HUMAN	MRPL43	39S ribosomal protein L43, mitochondrial (L43mt) (MRP-L43) (Mitochondrial ribosomal protein bMRP36a)
Q9H2W6	RM46_HUMAN	MRPL46 C15orf4 LIECG2	39S ribosomal protein L46, mitochondrial (L46mt) (MRP-L46) (P2ECSL)
Q96GC5	RM48_HUMAN	MRPL48 CGI-118 HSPC290	39S ribosomal protein L48, mitochondrial (L48mt) (MRP-L48)
Q96DB5	RMD1_HUMAN	FAM82B CGI-90	Regulator of microtubule dynamics protein 1 (RMD-1) (hRMD-1) (Protein FAM82B)
Q9BQ52	RNZ2_HUMAN	ELAC2 HPC2	Zinc phosphodiesterase ELAC protein 2 (EC 3.1.26.11) (Ribonuclease Z 2) (RNase Z 2) (tRNase Z 2) (tRNA 3 endonuclease 2) (ElaC homolog protein 2) (Heredity prostate cancer protein 2)
Q13151	ROA0_HUMAN	HNRNPA0 HNRPA0	Heterogeneous nuclear ribonucleoprotein A0 (hnRNP A0)
P09651	ROA1_HUMAN	HNRNPA1 HNRPA1	Heterogeneous nuclear ribonucleoprotein A1 (hnRNP A1) (hnRNP core protein A1) (Helix-destabilizing protein) (Single-strand RNA-binding protein)
P22626	ROA2_HUMAN	HNRNPA2B1 HNRPA2B1	Heterogeneous nuclear ribonucleoproteins A2/B1 (hnRNP A2/B1)
Q13464	ROCK1_HUMAN	ROCK1	Rho-associated protein kinase 1 (EC 2.7.11.1) (Rho-associated, coiled-coil-containing protein kinase 1) (p160 ROCK-1) (p160ROCK) (Renal carcinoma antigen NY-REN-35)
P52434	RPAB3_HUMAN	POLR2H	DNA-directed RNA polymerases I, II, and III subunit RPABC3 (RNA polymerases I, II, and III subunit ABC3) (DNA-directed RNA polymerase II subunit H) (DNA-directed RNA polymerases I, II, and III 17.1 kDa polypeptide) (RPB17) (RPB8 homolog) (hRPB8)
P30876	RPB2_HUMAN	POLR2B	DNA-directed RNA polymerase II subunit RPB2 (EC 2.7.7.6) (DNA-directed RNA polymerase II subunit B) (RNA polymerase II subunit B2) (RNA polymerase II subunit 2) (DNA-directed RNA polymerase II 140 kDa polypeptide)
P04843	RPN1_HUMAN	RPN1	Dolichyl-diphosphooligosaccharide--protein glycosyltransferase subunit 1 (EC 2.4.1.119) (Dolichyl-diphosphooligosaccharide--protein glycosyltransferase 67 kDa subunit) (Ribophorin-1) (Ribophorin I) (RPN-I)
P04844	RPN2_HUMAN	RPN2	Dolichyl-diphosphooligosaccharide--protein glycosyltransferase subunit 2 (EC 2.4.1.119) (Dolichyl-diphosphooligosaccharide--protein glycosyltransferase 63 kDa subunit) (Ribophorin-2) (Ribophorin II) (RPN-II) (RIBIIR)
P78346	RPP30_HUMAN	RPP30 RNASEP2	Ribonuclease P protein subunit p30 (RNaseP protein p30) (EC 3.1.26.5) (RNase P subunit 2)
Q9P2E9	RRBP1_HUMAN	RRBP1 KIAA1398	Ribosome-binding protein 1 (Ribosome receptor protein) (180 kDa ribosome receptor homolog) (RRp) (ES/130-related protein)
Q96E11	RRFM_HUMAN	MRRF	Ribosome-recycling factor, mitochondrial (RRF) (Ribosome-releasing factor, mitochondrial)
Q9Y2L1	RRP44_HUMAN	DIS3 KIAA1008 RRP44	Exosome complex exonuclease RRP44 (EC 3.1.13.-) (Ribosomal RNA-processing protein 44) (Protein DIS3 homolog)
P46783	RS10_HUMAN	RPS10	40S ribosomal protein S10
P62280	RS11_HUMAN	RPS11	40S ribosomal protein S11
P25398	RS12_HUMAN	RPS12	40S ribosomal protein S12
P62277	RS13_HUMAN	RPS13	40S ribosomal protein S13
P62263	RS14_HUMAN	RPS14 PRO2640	40S ribosomal protein S14
P62244	RS15A_HUMAN	RPS15A OK/SW-cl.82	40S ribosomal protein S15a
P62841	RS15_HUMAN	RPS15 RIG	40S ribosomal protein S15 (RIG protein)
P62249	RS16_HUMAN	RPS16	40S ribosomal protein S16
P08708	RS17_HUMAN	RPS17	40S ribosomal protein S17
P62269	RS18_HUMAN	RPS18 D6S218E	40S ribosomal protein S18 (Ke-3) (Ke3)
P39019	RS19_HUMAN	RPS19	40S ribosomal protein S19
P60866	RS20_HUMAN	RPS20	40S ribosomal protein S20
P63220	RS21_HUMAN	RPS21	40S ribosomal protein S21
P62266	RS23_HUMAN	RPS23	40S ribosomal protein S23
P62847	RS24_HUMAN	RPS24	40S ribosomal protein S24
P62851	RS25_HUMAN	RPS25	40S ribosomal protein S25
P62854	RS26_HUMAN	RPS26	40S ribosomal protein S26
P62979	RS27A_HUMAN	RPS27A UBA80 UBCEP1	40S ribosomal protein S27a
P42677	RS27_HUMAN	RPS27 MPS1	40S ribosomal protein S27 (Metallopan-stimulin 1) (MPS-1)
P62857	RS28_HUMAN	RPS28	40S ribosomal protein S28
P15880	RS2_HUMAN	RPS2 RPS4	40S ribosomal protein S2 (40S ribosomal protein S4) (Protein LLRep3)
P62861	RS30_HUMAN	FAU	40S ribosomal protein S30
P61247	RS3A_HUMAN	RPS3A FTE1 MFTL	40S ribosomal protein S3a (v-fos transformation effector protein) (Fte-1)
P23396	RS3_HUMAN	RPS3 OK/SW-cl.26	40S ribosomal protein S3
P62701	RS4X_HUMAN	RPS4X CCG2 RPS4 SCAR	40S ribosomal protein S4, X isoform (Single copy abundant mRNA protein) (SCR10)
P46782	RS5_HUMAN	RPS5	40S ribosomal protein S5 [Cleaved into: 40S ribosomal protein S5, N-terminally processed]
P62753	RS6_HUMAN	RPS6 OK/SW-cl.2	40S ribosomal protein S6 (Phosphoprotein NP33)
P62081	RS7_HUMAN	RPS7	40S ribosomal protein S7
P62241	RS8_HUMAN	RPS8 OK/SW-cl.83	40S ribosomal protein S8
P46781	RS9_HUMAN	RPS9	40S ribosomal protein S9
P08865	RSSA_HUMAN	RPSA LAMBR LAMR1	40S ribosomal protein SA (Laminin receptor 1) (LamR) (37/67 kDa laminin receptor) (LRP/LR) (Laminin-binding protein precursor p40) (LBP/p40) (37 kDa laminin receptor precursor) (37LRP) (67 kDa laminin receptor) (67LR) (Colon carcinoma laminin-binding protein) (NEM/1CHD4) (Multidrug resistance-associated protein MGr1-Ag)
Q15404	RSU1_HUMAN	RSU1 RSP1	Ras suppressor protein 1 (Rsu-1) (RSP-1)
Q9Y399	RT02_HUMAN	MRPS2 CGI-91	28S ribosomal protein S2, mitochondrial (S2mt) (MRP-S2)
P82932	RT06_HUMAN	MRPS6 C21orf101 RPMS6	28S ribosomal protein S6, mitochondrial (S6mt) (MRP-S6)
Q9Y2R9	RT07_HUMAN	MRPS7	28S ribosomal protein S7, mitochondrial (S7mt) (MRP-S7) (bMRP-27a) (bMRP27a)
Q9Y3D9	RT23_HUMAN	MRPS23 CGI-138 HSPC329	28S ribosomal protein S23, mitochondrial (S23mt) (MRP-S23)
Q92552	RT27_HUMAN	MRPS27 KIAA0264	28S ribosomal protein S27, mitochondrial (S27mt) (MRP-S27)
P51398	RT29_HUMAN	DAP3 MRPS29	28S ribosomal protein S29, mitochondrial (S29mt) (MRP-S29) (Death-associated protein 3) (DAP-3) (Ionizing radiation resistance conferring protein)
Q9NQC3	RTN4_HUMAN	RTN4 KIAA0886 NOGO My043 SP1507	Reticulon-4 (Neurite outgrowth inhibitor) (Nogo protein) (Foocen) (Neuroendocrine-specific protein) (NSP) (Neuroendocrine-specific protein C homolog) (RTN-x) (Reticulon-5)
P09661	RU2A_HUMAN	SNRPA1	U2 small nuclear ribonucleoprotein A' (U2 snRNP A')
Q9Y265	RUVB1_HUMAN	RUVBL1 INO80H NMP238 TIP49 TIP49A	RuvB-like 1 (EC 3.6.1.-) (49 kDa TATA box-binding protein-interacting protein) (49 kDa TBP-interacting protein) (TIP49a) (Pontin 52) (Nuclear matrix protein 238) (NMP 238) (54 kDa erythrocyte cytosolic protein) (ECP-54) (TIP60-associated protein 54-alpha) (TAP54-alpha) (INO80 complex subunit H)
Q9Y230	RUVB2_HUMAN	RUVBL2 INO80J TIP48 TIP49B CGI-46	RuvB-like 2 (EC 3.6.1.-) (48 kDa TATA box-binding protein-interacting protein) (48 kDa TBP-interacting protein) (TIP49b) (Repressing pontin 52) (Reptin 52) (51 kDa erythrocyte cytosolic protein) (ECP-51) (TIP60-associated protein 54-beta) (TAP54-beta) (INO80 complex subunit J)
P62306	RUXF_HUMAN	SNRPF PBSCF	Small nuclear ribonucleoprotein F (snRNP-F) (Sm protein F) (Sm-F) (SmF)
P31949	S10AB_HUMAN	S100A11 MLN70 S100C	Protein S100-A11 (S100 calcium-binding protein A11) (Protein S100-C) (Calgizzarin) (Metastatic lymph node gene 70 protein) (MLN 70)
Q9Y6Y8	S23IP_HUMAN	SEC23IP MSTP053	SEC23-interacting protein (p125)
P61619	S61A1_HUMAN	SEC61A1 SEC61A	Protein transport protein Sec61 subunit alpha isoform 1 (Sec61 alpha-1)
Q9UBE0	SAE1_HUMAN	SAE1 AOS1 SUA1 UBLE1A	SUMO-activating enzyme subunit 1 (Ubiquitin-like 1-activating enzyme E1A)
Q9UBT2	SAE2_HUMAN	UBA2 SAE2 UBLE1B HRIHFB2115	SUMO-activating enzyme subunit 2 (EC 6.3.2.-) (Ubiquitin-like 1-activating enzyme E1B) (Anthracycline-associated resistance ARX)
P23526	SAHH_HUMAN	AHCY SAHH	Adenosylhomocysteinase (AdoHcyase) (EC 3.3.1.1) (S-adenosyl-L-homocysteine hydrolase)
Q9NR31	SAR1A_HUMAN	SAR1A SAR1 SARA SARA1	GTP-binding protein SAR1a (COPII-associated small GTPase)
Q9Y6B6	SAR1B_HUMAN	SAR1B SARA2 SARB	GTP-binding protein SAR1b (GTP-binding protein B) (GTBPB)
Q15020	SART3_HUMAN	SART3 KIAA0156 TIP110	Squamous cell carcinoma antigen recognized by T-cells 3 (SART-3) (hSART-3) (Tat-interacting protein of 110 kDa) (Tip110)
Q9Y3A5	SBDS_HUMAN	SBDS CGI-97	Ribosome maturation protein SBDS (Shwachman-Bodian-Diamond syndrome protein)
P67812	SC11A_HUMAN	SEC11A SEC11L1 SPC18 SPCS4A	Signal peptidase complex catalytic subunit SEC11A (EC 3.4.-.-) (SEC11 homolog A) (SEC11-like protein 1) (Microsomal signal peptidase 18 kDa subunit) (SPase 18 kDa subunit) (SPC18) (Endopeptidase SP18)
O15027	SC16A_HUMAN	SEC16A KIAA0310 SEC16 SEC16L	Protein transport protein Sec16A (SEC16 homolog A)
O75396	SC22B_HUMAN	SEC22B SEC22L1	Vesicle-trafficking protein SEC22b (SEC22 vesicle-trafficking protein homolog B) (SEC22 vesicle-trafficking protein-like 1) (ER-Golgi SNARE of 24 kDa) (ERS-24) (ERS24)
Q15436	SC23A_HUMAN	SEC23A	Protein transport protein Sec23A (SEC23-related protein A)
Q15437	SC23B_HUMAN	SEC23B	Protein transport protein Sec23B (SEC23-related protein B)
P53992	SC24C_HUMAN	SEC24C KIAA0079	Protein transport protein Sec24C (SEC24-related protein C)
O94855	SC24D_HUMAN	SEC24D KIAA0755	Protein transport protein Sec24D (SEC24-related protein D)
O94979	SC31A_HUMAN	SEC31A KIAA0905 SEC31L1 HSPC275 HSPC334	Protein transport protein Sec31A (SEC31-related protein A) (SEC31-like protein 1) (ABP125) (ABP130) (Web1-like protein)
P60468	SC61B_HUMAN	SEC61B	Protein transport protein Sec61 subunit beta
O15127	SCAM2_HUMAN	SCAMP2	Secretory carrier-associated membrane protein 2 (Secretory carrier membrane protein 2)
Q8WVM8	SCFD1_HUMAN	SCFD1 C14orf163 KIAA0917 STXBP1L2 FKSG23	Sec1 family domain-containing protein 1 (Syntaxin-binding protein 1-like 2) (SLY1 homolog) (Sly1p)
O60524	SDCG1_HUMAN	SDCCAG1	Serologically defined colon cancer antigen 1 (Antigen NY-CO-1)
Q15019	SEPT2_HUMAN	SEPT2 DIFF6 KIAA0158 NEDD5	Septin-2 (Neural precursor cell expressed developmentally down-regulated protein 5) (NEDD-5)
Q16181	SEPT7_HUMAN	SEPT7 CDC10	Septin-7 (CDC10 protein homolog)
Q9UHD8	SEPT9_HUMAN	SEPT9 KIAA0991 MSF	Septin-9 (MLL septin-like fusion protein MSF-A) (MLL septin-like fusion protein) (Ovarian/Breast septin) (Ov/Br septin) (Septin D1)
O43175	SERA_HUMAN	PHGDH PGDH3	D-3-phosphoglycerate dehydrogenase (3-PGDH) (EC 1.1.1.95)
P78330	SERB_HUMAN	PSPH	Phosphoserine phosphatase (PSPase) (PSP) (EC 3.1.3.3) (O-phosphoserine phosphohydrolase) (L-3-phosphoserine phosphatase)
Q9Y617	SERC_HUMAN	PSAT1 PSA	Phosphoserine aminotransferase (EC 2.6.1.52) (Phosphohydroxythreonine aminotransferase) (PSAT)
Q01105	SET_HUMAN	SET	Protein SET (Phosphatase 2A inhibitor I2PP2A) (I-2PP2A) (Template-activating factor I) (TAF-I) (HLA-DR-associated protein II) (PHAPII) (Inhibitor of granzyme A-activated DNase) (IGAAD)
Q15459	SF3A1_HUMAN	SF3A1 SAP114	Splicing factor 3A subunit 1 (Spliceosome-associated protein 114) (SAP 114) (SF3a120)
O75533	SF3B1_HUMAN	SF3B1 SAP155	Splicing factor 3B subunit 1 (Pre-mRNA-splicing factor SF3b 155 kDa subunit) (SF3b155) (Spliceosome-associated protein 155) (SAP 155)
Q13435	SF3B2_HUMAN	SF3B2 SAP145	Splicing factor 3B subunit 2 (Pre-mRNA-splicing factor SF3b 145 kDa subunit) (SF3b145) (SF3b150) (Spliceosome-associated protein 145) (SAP 145)
Q15393	SF3B3_HUMAN	SF3B3 KIAA0017 SAP130	Splicing factor 3B subunit 3 (Spliceosome-associated protein 130) (SAP 130) (Pre-mRNA-splicing factor SF3b 130 kDa subunit) (SF3b130) (STAF130)
Q9BWJ5	SF3B5_HUMAN	SF3B5 SF3B10	Splicing factor 3B subunit 5 (SF3b5) (Pre-mRNA-splicing factor SF3b 10 kDa subunit)
P23246	SFPQ_HUMAN	SFPQ PSF	Splicing factor, proline- and glutamine-rich (Polypyrimidine tract-binding protein-associated-splicing factor) (PTB-associated-splicing factor) (PSF) (DNA-binding p52/p100 complex, 100 kDa subunit) (100 kDa DNA-pairing protein) (hPOMp100)
Q07955	SFRS1_HUMAN	SFRS1 ASF SF2 SF2P33 OK/SW-cl.3	Splicing factor, arginine/serine-rich 1 (pre-mRNA-splicing factor SF2, P33 subunit) (Alternative-splicing factor 1) (ASF-1)
Q01130	SFRS2_HUMAN	SFRS2	Splicing factor, arginine/serine-rich 2 (Splicing factor SC35) (SC-35) (Splicing component, 35 kDa) (Protein PR264)
P84103	SFRS3_HUMAN	SFRS3 SRP20	Splicing factor, arginine/serine-rich 3 (Pre-mRNA-splicing factor SRP20)
Q13243	SFRS5_HUMAN	SFRS5 HRS SRP40	Splicing factor, arginine/serine-rich 5 (Pre-mRNA-splicing factor SRP40) (Delayed-early protein HRS)
Q9H9B4	SFXN1_HUMAN	SFXN1	Sideroflexin-1 (Tricarboxylate carrier protein) (TCC)
Q9H299	SH3L3_HUMAN	SH3BGRL3 P1725	SH3 domain-binding glutamic acid-rich-like protein 3 (SH3 domain-binding protein 1) (SH3BP-1)
P42285	SK2L2_HUMAN	SKIV2L2 KIAA0052	Superkiller viralicidic activity 2-like 2 (EC 3.6.1.-) (ATP-dependent helicase SKIV2L2)
P63208	SKP1_HUMAN	SKP1 EMC19 OCP2 SKP1A TCEB1L	S-phase kinase-associated protein 1 (Cyclin-A/CDK2-associated protein p19) (p19skp1) (p19A) (RNA polymerase II elongation factor-like protein) (Organ of Corti protein 2) (OCP-2) (Organ of Corti protein II) (OCP-II) (Transcription elongation factor B) (SIII)
Q9GZT3	SLIRP_HUMAN	SLIRP C14orf156 DC23 DC50 PD04872	SRA stem-loop-interacting RNA-binding protein, mitochondrial
Q9H2G2	SLK_HUMAN	SLK KIAA0204 STK2	STE20-like serine/threonine-protein kinase (STE20-like kinase) (hSLK) (EC 2.7.11.1) (STE20-related serine/threonine-protein kinase) (STE20-related kinase) (Serine/threonine-protein kinase 2) (CTCL tumor antigen se20-9)
Q14683	SMC1A_HUMAN	SMC1A DXS423E KIAA0178 SB1.8 SMC1 SMC1L1	Structural maintenance of chromosomes protein 1A (SMC protein 1A) (SMC-1A) (SMC-1-alpha) (Sb1.8)
O95347	SMC2_HUMAN	SMC2 CAPE SMC2L1 PRO0324	Structural maintenance of chromosomes protein 2 (SMC protein 2) (SMC-2) (Chromosome-associated protein E) (hCAP-E) (XCAP-E homolog)
Q9UQE7	SMC3_HUMAN	SMC3 BAM BMH CSPG6 SMC3L1	Structural maintenance of chromosomes protein 3 (SMC protein 3) (SMC-3) (Chondroitin sulfate proteoglycan 6) (Chromosome-associated polypeptide) (hCAP) (Basement membrane-associated chondroitin proteoglycan) (Bamacan)
Q9NTJ3	SMC4_HUMAN	SMC4 CAPC SMC4L1	Structural maintenance of chromosomes protein 4 (SMC protein 4) (SMC-4) (Chromosome-associated polypeptide C) (hCAP-C) (XCAP-C homolog)
P62314	SMD1_HUMAN	SNRPD1	Small nuclear ribonucleoprotein Sm D1 (Sm-D1) (snRNP core protein D1) (Sm-D autoantigen)
P62316	SMD2_HUMAN	SNRPD2 SNRPD1	Small nuclear ribonucleoprotein Sm D2 (Sm-D2) (snRNP core protein D2)
P62318	SMD3_HUMAN	SNRPD3	Small nuclear ribonucleoprotein Sm D3 (Sm-D3) (snRNP core protein D3)
P54920	SNAA_HUMAN	NAPA SNAPA	Alpha-soluble NSF attachment protein (SNAP-alpha) (N-ethylmaleimide-sensitive factor attachment protein alpha)
Q7KZF4	SND1_HUMAN	SND1 TDRD11	Staphylococcal nuclease domain-containing protein 1 (p100 co-activator) (100 kDa coactivator) (EBNA2 coactivator p100) (Tudor domain-containing protein 11)
O43760	SNG2_HUMAN	SYNGR2 UNQ352/PRO615	Synaptogyrin-2 (Cellugyrin)
O95721	SNP29_HUMAN	SNAP29	Synaptosomal-associated protein 29 (SNAP-29) (Vesicle-membrane fusion protein SNAP-29) (Soluble 29 kDa NSF attachment protein)
P09012	SNRPA_HUMAN	SNRPA	U1 small nuclear ribonucleoprotein A (U1 snRNP A) (U1-A) (U1A)
Q9UMY4	SNX12_HUMAN	SNX12	Sorting nexin-12
O60493	SNX3_HUMAN	SNX3	Sorting nexin-3 (Protein SDP3)
P00441	SODC_HUMAN	SOD1	Superoxide dismutase [Cu-Zn] (EC 1.15.1.1)
P04179	SODM_HUMAN	SOD2	Superoxide dismutase [Mn], mitochondrial (EC 1.15.1.1)
Q9Y5B9	SP16H_HUMAN	SUPT16H FACT140 FACTP140	FACT complex subunit SPT16 (Facilitates chromatin transcription complex subunit SPT16) (hSPT16) (FACT 140 kDa subunit) (FACTp140) (Chromatin-specific transcription elongation factor 140 kDa subunit)
Q15005	SPCS2_HUMAN	SPCS2 KIAA0102 SPC25	Signal peptidase complex subunit 2 (EC 3.4.-.-) (Microsomal signal peptidase 25 kDa subunit) (SPase 25 kDa subunit)
P61009	SPCS3_HUMAN	SPCS3 SPC22 UNQ1841/PRO3567	Signal peptidase complex subunit 3 (EC 3.4.-.-) (Microsomal signal peptidase 22/23 kDa subunit) (SPase 22/23 kDa subunit) (SPC22/23)
P19623	SPEE_HUMAN	SRM SPS1 SRML1	Spermidine synthase (SPDSY) (EC 2.5.1.16) (Putrescine aminopropyltransferase)
P49903	SPS1_HUMAN	SEPHS1 SELD SPS SPS1	Selenide, water dikinase 1 (EC 2.7.9.3) (Selenophosphate synthase 1) (Selenium donor protein 1)
P52788	SPSY_HUMAN	SMS	Spermine synthase (SPMSY) (EC 2.5.1.22) (Spermidine aminopropyltransferase)
O00267	SPT5H_HUMAN	SUPT5H SPT5 SPT5H	Transcription elongation factor SPT5 (hSPT5) (DRB sensitivity-inducing factor large subunit) (DSIF large subunit) (DRB sensitivity-inducing factor 160 kDa subunit) (DSIF p160) (Tat-cotransactivator 1 protein) (Tat-CT1 protein)
Q13813	SPTA2_HUMAN	SPTAN1 SPTA2	Spectrin alpha chain, brain (Spectrin, non-erythroid alpha chain) (Alpha-II spectrin) (Fodrin alpha chain)
Q01082	SPTB2_HUMAN	SPTBN1 SPTB2	Spectrin beta chain, brain 1 (Spectrin, non-erythroid beta chain 1) (Beta-II spectrin) (Fodrin beta chain)
P49458	SRP09_HUMAN	SRP9	Signal recognition particle 9 kDa protein (SRP9)
P37108	SRP14_HUMAN	SRP14	Signal recognition particle 14 kDa protein (SRP14) (18 kDa Alu RNA-binding protein)
P09132	SRP19_HUMAN	SRP19	Signal recognition particle 19 kDa protein (SRP19)
P61011	SRP54_HUMAN	SRP54	Signal recognition particle 54 kDa protein (SRP54)
Q9UHB9	SRP68_HUMAN	SRP68	Signal recognition particle 68 kDa protein (SRP68)
O76094	SRP72_HUMAN	SRP72	Signal recognition particle 72 kDa protein (SRP72)
Q96SB4	SRPK1_HUMAN	SRPK1	Serine/threonine-protein kinase SRPK1 (EC 2.7.11.1) (Serine/arginine-rich protein-specific kinase 1) (SR-protein-specific kinase 1) (SFRS protein kinase 1)
Q9Y5M8	SRPRB_HUMAN	SRPRB PSEC0230	Signal recognition particle receptor subunit beta (SR-beta) (Protein APMCF1)
P08240	SRPR_HUMAN	SRPR	Signal recognition particle receptor subunit alpha (SR-alpha) (Docking protein alpha) (DP-alpha)
Q9BXP5	SRRT_HUMAN	SRRT ARS2 ASR2	Serrate RNA effector molecule homolog (Arsenite-resistance protein 2)
Q04837	SSBP_HUMAN	SSBP1 SSBP	Single-stranded DNA-binding protein, mitochondrial (Mt-SSB) (MtSSB) (PWP1-interacting protein 17)
P51571	SSRD_HUMAN	SSR4 TRAPD	Translocon-associated protein subunit delta (TRAP-delta) (Signal sequence receptor subunit delta) (SSR-delta)
Q9UNL2	SSRG_HUMAN	SSR3 TRAPG	Translocon-associated protein subunit gamma (TRAP-gamma) (Signal sequence receptor subunit gamma) (SSR-gamma)
Q08945	SSRP1_HUMAN	SSRP1 FACT80	FACT complex subunit SSRP1 (Facilitates chromatin transcription complex subunit SSRP1) (Facilitates chromatin transcription complex 80 kDa subunit) (FACT 80 kDa subunit) (FACTp80) (Chromatin-specific transcription elongation factor 80 kDa subunit) (Structure-specific recognition protein 1) (hSSRP1) (Recombination signal sequence recognition protein 1) (T160)
P42224	STAT1_HUMAN	STAT1	Signal transducer and activator of transcription 1-alpha/beta (Transcription factor ISGF-3 components p91/p84)
P31948	STIP1_HUMAN	STIP1	Stress-induced-phosphoprotein 1 (STI1) (Hsc70/Hsp90-organizing protein) (Hop) (Transformation-sensitive protein IEF SSP 3521) (Renal carcinoma antigen NY-REN-11)
P16949	STMN1_HUMAN	STMN1 LAP18 OP18	Stathmin (Phosphoprotein p19) (pp19) (Leukemia-associated phosphoprotein p18) (Oncoprotein 18) (Op18) (pp17) (Prosolin) (Metablastin) (Protein Pr22)
Q9Y3F4	STRAP_HUMAN	STRAP MAWD UNRIP	Serine-threonine kinase receptor-associated protein (UNR-interacting protein) (WD-40 repeat protein PT-WD) (MAP activator with WD repeats)
Q12768	STRUM_HUMAN	KIAA0196	WASH complex subunit strumpellin
P46977	STT3A_HUMAN	STT3A ITM1 TMC	Dolichyl-diphosphooligosaccharide--protein glycosyltransferase subunit STT3A (Oligosaccharyl transferase subunit STT3A) (STT3-A) (EC 2.4.1.119) (B5) (Integral membrane protein 1) (Transmembrane protein TMC)
Q9UNE7	STUB1_HUMAN	STUB1 CHIP PP1131	STIP1 homology and U box-containing protein 1 (EC 6.3.2.-) (Carboxy terminus of Hsp70-interacting protein) (E3 ubiquitin-protein ligase CHIP) (CLL-associated antigen KW-8) (Antigen NY-CO-7)
P53597	SUCA_HUMAN	SUCLG1	Succinyl-CoA ligase [GDP-forming] subunit alpha, mitochondrial (EC 6.2.1.4) (Succinyl-CoA synthetase subunit alpha) (SCS-alpha)
Q9P2R7	SUCB1_HUMAN	SUCLA2	Succinyl-CoA ligase [ADP-forming] subunit beta, mitochondrial (EC 6.2.1.5) (ATP-specific succinyl-CoA synthetase subunit beta) (Succinyl-CoA synthetase beta-A chain) (SCS-betaA) (Renal carcinoma antigen NY-REN-39)
Q96I99	SUCB2_HUMAN	SUCLG2	Succinyl-CoA ligase [GDP-forming] subunit beta, mitochondrial (EC 6.2.1.4) (GTP-specific succinyl-CoA synthetase subunit beta) (Succinyl-CoA synthetase beta-G chain) (SCS-betaG)
Q9Y2Z0	SUGT1_HUMAN	SUGT1	Suppressor of G2 allele of SKP1 homolog (Sgt1) (Protein 40-6-3)
P61956	SUMO2_HUMAN	SUMO2 SMT3B SMT3H2	Small ubiquitin-related modifier 2 (SUMO-2) (Ubiquitin-like protein SMT3B) (SMT3 homolog 2) (Sentrin-2) (HSMT3) (SUMO-3)
P49588	SYAC_HUMAN	AARS	Alanyl-tRNA synthetase, cytoplasmic (EC 6.1.1.7) (Alanine--tRNA ligase) (AlaRS) (Renal carcinoma antigen NY-REN-42)
P49589	SYCC_HUMAN	CARS	Cysteinyl-tRNA synthetase, cytoplasmic (EC 6.1.1.16) (Cysteine--tRNA ligase) (CysRS)
P14868	SYDC_HUMAN	DARS PIG40	Aspartyl-tRNA synthetase, cytoplasmic (EC 6.1.1.12) (Aspartate--tRNA ligase) (AspRS) (Cell proliferation-inducing gene 40 protein)
P07814	SYEP_HUMAN	EPRS GLNS PARS QARS QPRS PIG32	Bifunctional aminoacyl-tRNA synthetase (Cell proliferation-inducing gene 32 protein) [Includes: Glutamyl-tRNA synthetase (EC 6.1.1.17) (Glutamate--tRNA ligase) (GluRS); Prolyl-tRNA synthetase (EC 6.1.1.15) (Proline--tRNA ligase)]
Q9Y285	SYFA_HUMAN	FARSA FARS FARSL FARSLA	Phenylalanyl-tRNA synthetase alpha chain (EC 6.1.1.20) (Phenylalanine--tRNA ligase alpha chain) (PheRS) (CML33)
Q9NSD9	SYFB_HUMAN	FARSB FARSLB FRSB HSPC173	Phenylalanyl-tRNA synthetase beta chain (EC 6.1.1.20) (Phenylalanine--tRNA ligase beta chain) (PheRS)
P41250	SYG_HUMAN	GARS	Glycyl-tRNA synthetase (EC 6.1.1.14) (Glycine--tRNA ligase) (GlyRS) (Diadenosine tetraphosphate synthetase) (AP-4-A synthetase)
P12081	SYHC_HUMAN	HARS HRS	Histidyl-tRNA synthetase, cytoplasmic (EC 6.1.1.21) (Histidine--tRNA ligase) (HisRS)
P41252	SYIC_HUMAN	IARS	Isoleucyl-tRNA synthetase, cytoplasmic (EC 6.1.1.5) (Isoleucine--tRNA ligase) (IleRS) (IRS)
Q9NSE4	SYIM_HUMAN	IARS2	Isoleucyl-tRNA synthetase, mitochondrial (EC 6.1.1.5) (Isoleucine--tRNA ligase) (IleRS)
Q15046	SYK_HUMAN	KARS KIAA0070	Lysyl-tRNA synthetase (EC 6.1.1.6) (Lysine--tRNA ligase) (LysRS)
Q9P2J5	SYLC_HUMAN	LARS KIAA1352	Leucyl-tRNA synthetase, cytoplasmic (EC 6.1.1.4) (Leucine--tRNA ligase) (LeuRS)
P56192	SYMC_HUMAN	MARS	Methionyl-tRNA synthetase, cytoplasmic (EC 6.1.1.10) (Methionine--tRNA ligase) (MetRS)
O43776	SYNC_HUMAN	NARS ASNS	Asparaginyl-tRNA synthetase, cytoplasmic (EC 6.1.1.22) (Asparagine--tRNA ligase) (AsnRS)
P47897	SYQ_HUMAN	QARS	Glutaminyl-tRNA synthetase (EC 6.1.1.18) (Glutamine--tRNA ligase) (GlnRS)
P54136	SYRC_HUMAN	RARS	Arginyl-tRNA synthetase, cytoplasmic (EC 6.1.1.19) (Arginine--tRNA ligase) (ArgRS)
P49591	SYSC_HUMAN	SARS SERS	Seryl-tRNA synthetase, cytoplasmic (EC 6.1.1.11) (Seryl-tRNA(Ser/Sec) synthetase) (Serine--tRNA ligase) (SerRS)
P26639	SYTC_HUMAN	TARS	Threonyl-tRNA synthetase, cytoplasmic (EC 6.1.1.3) (Threonine--tRNA ligase) (ThrRS)
P26640	SYVC_HUMAN	VARS G7A VARS2	Valyl-tRNA synthetase (EC 6.1.1.9) (Valine--tRNA ligase) (ValRS) (Protein G7a)
P23381	SYWC_HUMAN	WARS IFI53 WRS	Tryptophanyl-tRNA synthetase, cytoplasmic (EC 6.1.1.2) (Tryptophan--tRNA ligase) (TrpRS) (hWRS) (Interferon-induced protein 53) (IFP53) [Cleaved into: T1-TrpRS; T2-TrpRS]
P54577	SYYC_HUMAN	YARS	Tyrosyl-tRNA synthetase, cytoplasmic (EC 6.1.1.1) (Tyrosyl--tRNA ligase) (TyrRS)
P29084	T2EB_HUMAN	GTF2E2 TF2E2	Transcription initiation factor IIE subunit beta (TFIIE-beta) (General transcription factor IIE subunit 2)
P35269	T2FA_HUMAN	GTF2F1 RAP74	General transcription factor IIF subunit 1 (Transcription initiation factor IIF subunit alpha) (TFIIF-alpha) (Transcription initiation factor RAP74) (General transcription factor IIF 74 kDa subunit)
Q13148	TADBP_HUMAN	TARDBP TDP43	TAR DNA-binding protein 43 (TDP-43)
P37802	TAGL2_HUMAN	TAGLN2 KIAA0120 CDABP0035	Transgelin-2 (SM22-alpha homolog)
P37837	TALDO_HUMAN	TALDO1 TAL TALDO TALDOR	Transaldolase (EC 2.2.1.2)
P68371	TBB2C_HUMAN	TUBB2C	Tubulin beta-2C chain (Tubulin beta-2 chain)
Q13509	TBB3_HUMAN	TUBB3 TUBB4	Tubulin beta-3 chain (Tubulin beta-III) (Tubulin beta-4 chain)
P07437	TBB5_HUMAN	TUBB TUBB5 OK/SW-cl.56	Tubulin beta chain (Tubulin beta-5 chain)
O75347	TBCA_HUMAN	TBCA	Tubulin-specific chaperone A (Tubulin-folding cofactor A) (CFA) (TCP1-chaperonin cofactor A)
Q99426	TBCB_HUMAN	TBCB CG22 CKAP1	Tubulin-folding cofactor B (Tubulin-specific chaperone B) (Cytoskeleton-associated protein 1) (Cytoskeleton-associated protein CKAPI)
Q9BTW9	TBCD_HUMAN	TBCD KIAA0988 SSD1 TFCD PP1096	Tubulin-specific chaperone D (Tubulin-folding cofactor D) (Beta-tubulin cofactor D) (tfcD) (SSD-1)
P53999	TCP4_HUMAN	SUB1 PC4 RPO2TC1	Activated RNA polymerase II transcriptional coactivator p15 (SUB1 homolog) (Positive cofactor 4) (PC4) (p14)
P17987	TCPA_HUMAN	TCP1 CCT1 CCTA	T-complex protein 1 subunit alpha (TCP-1-alpha) (CCT-alpha)
P78371	TCPB_HUMAN	CCT2 99D8.1 CCTB	T-complex protein 1 subunit beta (TCP-1-beta) (CCT-beta)
P50991	TCPD_HUMAN	CCT4 CCTD SRB	T-complex protein 1 subunit delta (TCP-1-delta) (CCT-delta) (Stimulator of TAR RNA-binding)
P48643	TCPE_HUMAN	CCT5 CCTE KIAA0098	T-complex protein 1 subunit epsilon (TCP-1-epsilon) (CCT-epsilon)
P49368	TCPG_HUMAN	CCT3 CCTG TRIC5	T-complex protein 1 subunit gamma (TCP-1-gamma) (CCT-gamma) (hTRiC5)
Q99832	TCPH_HUMAN	CCT7 CCTH NIP7-1	T-complex protein 1 subunit eta (TCP-1-eta) (CCT-eta) (HIV-1 Nef-interacting protein)
P50990	TCPQ_HUMAN	CCT8 C21orf112 CCTQ KIAA0002	T-complex protein 1 subunit theta (TCP-1-theta) (CCT-theta) (Renal carcinoma antigen NY-REN-15)
P40227	TCPZ_HUMAN	CCT6A CCT6 CCTZ	T-complex protein 1 subunit zeta (TCP-1-zeta) (CCT-zeta-1) (Tcp20) (HTR3) (Acute morphine dependence-related protein 2)
O14776	TCRG1_HUMAN	TCERG1 CA150 TAF2S	Transcription elongation regulator 1 (TATA box-binding protein-associated factor 2S) (Transcription factor CA150)
P13693	TCTP_HUMAN	TPT1	Translationally-controlled tumor protein (TCTP) (p23) (Histamine-releasing factor) (HRF) (Fortilin)
Q15185	TEBP_HUMAN	PTGES3 P23 TEBP	Prostaglandin E synthase 3 (EC 5.3.99.3) (Cytosolic prostaglandin E2 synthase) (cPGES) (Telomerase-binding protein p23) (Hsp90 co-chaperone) (Progesterone receptor complex p23)
Q9NZ01	TECR_HUMAN	TECR GPSN2 SC2	Trans-2,3-enoyl-CoA reductase (TER) (EC 1.3.1.-) (Synaptic glycoprotein SC2)
P55072	TERA_HUMAN	VCP	Transitional endoplasmic reticulum ATPase (TER ATPase) (15S Mg(2+)-ATPase p97 subunit) (Valosin-containing protein) (VCP)
Q00403	TF2B_HUMAN	GTF2B TF2B TFIIB	Transcription initiation factor IIB (General transcription factor TFIIB) (S300-II)
Q00059	TFAM_HUMAN	TFAM TCF6 TCF6L2	Transcription factor A, mitochondrial (mtTFA) (Mitochondrial transcription factor 1) (MtTF1) (Transcription factor 6) (TCF-6) (Transcription factor 6-like 2)
P02786	TFR1_HUMAN	TFRC	Transferrin receptor protein 1 (TfR1) (TfR) (TR) (Trfr) (T9) (p90) (CD antigen CD71) [Cleaved into: Transferrin receptor protein 1, serum form (sTfR)]
Q9BWD1	THIC_HUMAN	ACAT2 ACTL	Acetyl-CoA acetyltransferase, cytosolic (EC 2.3.1.9) (Cytosolic acetoacetyl-CoA thiolase) (Acetyl-CoA transferase-like protein)
P24752	THIL_HUMAN	ACAT1 ACAT MAT	Acetyl-CoA acetyltransferase, mitochondrial (EC 2.3.1.9) (Acetoacetyl-CoA thiolase) (T2)
P10599	THIO_HUMAN	TXN TRDX TRX TRX1	Thioredoxin (Trx) (ATL-derived factor) (ADF) (Surface-associated sulphydryl protein) (SASP)
P52888	THOP1_HUMAN	THOP1	Thimet oligopeptidase (EC 3.4.24.15) (Endopeptidase 24.15) (MP78)
P31483	TIA1_HUMAN	TIA1	Nucleolysin TIA-1 isoform p40 (p40-TIA-1) (RNA-binding protein TIA-1) [Cleaved into: Nucleolysin TIA-1 isoform p15 (p15-TIA-1)]
Q01085	TIAR_HUMAN	TIAL1	Nucleolysin TIAR (TIA-1-related protein)
Q13263	TIF1B_HUMAN	TRIM28 KAP1 RNF96 TIF1B	Transcription intermediary factor 1-beta (TIF1-beta) (Tripartite motif-containing protein 28) (Nuclear corepressor KAP-1) (KRAB-associated protein 1) (KAP-1) (KRAB-interacting protein 1) (KRIP-1) (RING finger protein 96)
Q96DA6	TIM14_HUMAN	DNAJC19 TIM14 TIMM14	Mitochondrial import inner membrane translocase subunit TIM14 (DnaJ homolog subfamily C member 19)
Q9Y3D7	TIM16_HUMAN	TIMM16 MAGMAS TIM16 CGI-136	Mitochondrial import inner membrane translocase subunit Tim16 (Mitochondria-associated granulocyte macrophage CSF-signaling molecule)
O43615	TIM44_HUMAN	TIMM44 MIMT44 TIM44	Mitochondrial import inner membrane translocase subunit TIM44
Q9Y5J9	TIM8B_HUMAN	TIMM8B DDP2 DDPL TIM8B	Mitochondrial import inner membrane translocase subunit Tim8 B (Deafness dystonia protein 2) (DDP-like protein)
Q9Y5J7	TIM9_HUMAN	TIMM9 TIM9 TIM9A TIMM9A	Mitochondrial import inner membrane translocase subunit Tim9
O75663	TIPRL_HUMAN	TIPRL	TIP41-like protein (Putative MAPK-activating protein PM10) (Type 2A-interacting protein) (TIP)
P29401	TKT_HUMAN	TKT	Transketolase (TK) (EC 2.2.1.1)
Q9Y490	TLN1_HUMAN	TLN1 KIAA1027 TLN	Talin-1
Q9BVC6	TM109_HUMAN	TMEM109	Transmembrane protein 109 (Mitsugumin-23) (Mg23)
Q15363	TMED2_HUMAN	TMED2 RNP24	Transmembrane emp24 domain-containing protein 2 (Membrane protein p24A)
Q9Y3B3	TMED7_HUMAN	TMED7 CGI-109	Transmembrane emp24 domain-containing protein 7
Q9BVK6	TMED9_HUMAN	TMED9 GP25L2	Transmembrane emp24 domain-containing protein 9 (Glycoprotein 25L2)
P49755	TMEDA_HUMAN	TMED10 TMP21	Transmembrane emp24 domain-containing protein 10 (21 kDa transmembrane-trafficking protein) (Transmembrane protein Tmp21) (Tmp-21-I) (p24delta) (S31III125) (S31I125)
P57088	TMM33_HUMAN	TMEM33 DB83	Transmembrane protein 33 (Protein DB83)
Q9H3N1	TMX1_HUMAN	TMX1 TMX TXNDC TXNDC1 PSEC0085 UNQ235/PRO268	Thioredoxin-related transmembrane protein 1 (Thioredoxin domain-containing protein 1) (Transmembrane Trx-related protein)
Q9Y320	TMX2_HUMAN	TMX2 TXNDC14 CGI-31 My009 PIG26 PSEC0045 UNQ237/PRO270	Thioredoxin-related transmembrane protein 2 (Thioredoxin domain-containing protein 14) (Cell proliferation-inducing gene 26 protein)
Q92973	TNPO1_HUMAN	TNPO1 KPNB2 MIP1 TRN	Transportin-1 (Importin beta-2) (Karyopherin beta-2) (M9 region interaction protein) (MIP)
Q9Y5L0	TNPO3_HUMAN	TNPO3 IPO12	Transportin-3 (Transportin-SR) (TRN-SR) (Importin-12) (Imp12)
Q9NS69	TOM22_HUMAN	TOMM22 TOM22	Mitochondrial import receptor subunit TOM22 homolog (hTom22) (Translocase of outer membrane 22 kDa subunit homolog) (1C9-2)
O94826	TOM70_HUMAN	TOMM70A KIAA0719	Mitochondrial import receptor subunit TOM70 (Mitochondrial precursor proteins import receptor) (Translocase of outer membrane 70 kDa subunit)
P11387	TOP1_HUMAN	TOP1	DNA topoisomerase 1 (EC 5.99.1.2) (DNA topoisomerase I)
O43399	TPD54_HUMAN	TPD52L2	Tumor protein D54 (hD54) (Tumor protein D52-like 2)
P60174	TPIS_HUMAN	TPI1 TPI	Triosephosphate isomerase (TIM) (EC 5.3.1.1) (Triose-phosphate isomerase)
P06753	TPM3_HUMAN	TPM3	Tropomyosin alpha-3 chain (Tropomyosin-3) (Gamma-tropomyosin) (Tropomyosin-5) (hTM5)
P67936	TPM4_HUMAN	TPM4	Tropomyosin alpha-4 chain (Tropomyosin-4) (TM30p1)
P29144	TPP2_HUMAN	TPP2	Tripeptidyl-peptidase 2 (TPP-2) (EC 3.4.14.10) (Tripeptidyl-peptidase II) (TPP-II) (Tripeptidyl aminopeptidase)
O43617	TPPC3_HUMAN	TRAPPC3 BET3 CDABP0066	Trafficking protein particle complex subunit 3 (BET3 homolog)
P12270	TPR_HUMAN	TPR	Nucleoprotein TPR
Q9UI30	TR112_HUMAN	TRMT112 AD-001 HSPC152 HSPC170	tRNA methyltransferase 112 homolog (TRM112-like protein)
Q12931	TRAP1_HUMAN	TRAP1 HSP75	Heat shock protein 75 kDa, mitochondrial (HSP 75) (Tumor necrosis factor type 1 receptor-associated protein) (TRAP-1) (TNFR-associated protein 1)
Q14258	TRI25_HUMAN	TRIM25 EFP RNF147 ZNF147	E3 ubiquitin/ISG15 ligase TRIM25 (EC 6.3.2.19) (EC 6.3.2.n3) (Ubiquitin/ISG15-conjugating enzyme TRIM25) (Tripartite motif-containing protein 25) (Zinc finger protein 147) (Estrogen-responsive finger protein) (RING finger protein 147)
Q16881	TRXR1_HUMAN	TXNRD1 GRIM12 KDRF	Thioredoxin reductase 1, cytoplasmic (TR) (EC 1.8.1.9) (Thioredoxin reductase TR1) (KM-102-derived reductase-like factor) (Gene associated with retinoic and interferon-induced mortality 12 protein) (Gene associated with retinoic and IFN-induced mortality 12 protein) (GRIM-12)
Q99598	TSNAX_HUMAN	TSNAX TRAX	Translin-associated protein X (Translin-associated factor X)
Q15631	TSN_HUMAN	TSN	Translin
Q2NL82	TSR1_HUMAN	TSR1 KIAA1401	Pre-rRNA-processing protein TSR1 homolog
Q15006	TTC35_HUMAN	TTC35 KIAA0103	Tetratricopeptide repeat protein 35 (TPR repeat protein 35)
Q14166	TTL12_HUMAN	TTLL12 KIAA0153	Tubulin--tyrosine ligase-like protein 12
Q9BRA2	TXD17_HUMAN	TXNDC17 TXNL5	Thioredoxin domain-containing protein 17 (Thioredoxin-like protein 5) (14 kDa thioredoxin-related protein) (TRP14) (Protein 42-9-9)
P40222	TXLNA_HUMAN	TXLNA TXLN	Alpha-taxilin
Q8NBS9	TXND5_HUMAN	TXNDC5 TLP46 UNQ364/PRO700	Thioredoxin domain-containing protein 5 (Thioredoxin-like protein p46) (Endoplasmic reticulum resident protein 46) (ER protein 46) (ERp46)
O43396	TXNL1_HUMAN	TXNL1 TRP32 TXL TXNL	Thioredoxin-like protein 1 (32 kDa thioredoxin-related protein)
P53007	TXTP_HUMAN	SLC25A1 SLC20A3	Tricarboxylate transport protein, mitochondrial (Citrate transport protein) (CTP) (Tricarboxylate carrier protein) (Solute carrier family 25 member 1)
P04818	TYSY_HUMAN	TYMS TS OK/SW-cl.29	Thymidylate synthase (TSase) (TS) (EC 2.1.1.45)
Q01081	U2AF1_HUMAN	U2AF1 U2AF35 U2AFBP	Splicing factor U2AF 35 kDa subunit (U2 auxiliary factor 35 kDa subunit) (U2 snRNP auxiliary factor small subunit)
P26368	U2AF2_HUMAN	U2AF2 U2AF65	Splicing factor U2AF 65 kDa subunit (U2 auxiliary factor 65 kDa subunit) (hU2AF65) (hU2AF(65)) (U2 snRNP auxiliary factor large subunit)
O75643	U520_HUMAN	SNRNP200 ASCC3L1 HELIC2 KIAA0788	U5 small nuclear ribonucleoprotein 200 kDa helicase (EC 3.6.1.-) (U5 snRNP-specific 200 kDa protein) (U5-200KD) (Activating signal cointegrator 1 complex subunit 3-like 1) (BRR2 homolog)
Q15029	U5S1_HUMAN	EFTUD2 KIAA0031 SNRP116	116 kDa U5 small nuclear ribonucleoprotein component (U5 snRNP-specific protein, 116 kDa) (U5-116 kDa) (Elongation factor Tu GTP-binding domain-containing protein 2) (SNU114 homolog) (hSNU114)
Q16222	UAP1_HUMAN	UAP1 SPAG2	UDP-N-acetylhexosamine pyrophosphorylase (Antigen X) (AGX) (Sperm-associated antigen 2) [Includes: UDP-N-acetylgalactosamine pyrophosphorylase (EC 2.7.7.-) (AGX-1); UDP-N-acetylglucosamine pyrophosphorylase (EC 2.7.7.23) (AGX-2)]
Q13838	UAP56_HUMAN	BAT1 UAP56	Spliceosome RNA helicase BAT1 (EC 3.6.1.-) (DEAD box protein UAP56) (56 kDa U2AF65-associated protein) (ATP-dependent RNA helicase p47) (HLA-B-associated transcript 1 protein)
P68036	UB2L3_HUMAN	UBE2L3 UBCE7 UBCH7	Ubiquitin-conjugating enzyme E2 L3 (EC 6.3.2.19) (Ubiquitin-protein ligase L3) (Ubiquitin carrier protein L3) (UbcH7) (Ubiquitin-conjugating enzyme E2-F1) (L-UBC)
Q13404	UB2V1_HUMAN	UBE2V1 CROC1 UBE2V UEV1 P/OKcl.19	Ubiquitin-conjugating enzyme E2 variant 1 (UEV-1) (CROC-1) (TRAF6-regulated IKK activator 1 beta Uev1A)
Q15819	UB2V2_HUMAN	UBE2V2 MMS2 UEV2	Ubiquitin-conjugating enzyme E2 variant 2 (MMS2 homolog) (Enterocyte differentiation-associated factor 1) (EDAF-1) (Enterocyte differentiation-promoting factor 1) (EDPF-1) (Vitamin D3-inducible protein) (DDVit 1)
P22314	UBA1_HUMAN	UBA1 A1S9T UBE1	Ubiquitin-like modifier-activating enzyme 1 (Ubiquitin-activating enzyme E1) (Protein A1S9)
A0AVT1	UBA6_HUMAN	UBA6 MOP4 UBE1L2	Ubiquitin-like modifier-activating enzyme 6 (Ubiquitin-activating enzyme 6) (Ubiquitin-activating enzyme E1-like protein 2) (E1-L2) (Monocyte protein 4) (MOP-4)
Q5T6F2	UBAP2_HUMAN	UBAP2 KIAA1491	Ubiquitin-associated protein 2 (UBAP-2)
P61081	UBC12_HUMAN	UBE2M UBC12	NEDD8-conjugating enzyme Ubc12 (EC 6.3.2.-) (Ubiquitin-conjugating enzyme E2 M) (NEDD8 protein ligase) (NEDD8 carrier protein)
P63279	UBC9_HUMAN	UBE2I UBC9 UBCE9	SUMO-conjugating enzyme UBC9 (EC 6.3.2.-) (SUMO-protein ligase) (Ubiquitin-conjugating enzyme E2 I) (Ubiquitin-protein ligase I) (Ubiquitin carrier protein I) (Ubiquitin carrier protein 9) (p18)
P61086	UBE2K_HUMAN	UBE2K HIP2 LIG	Ubiquitin-conjugating enzyme E2 K (EC 6.3.2.19) (Ubiquitin-conjugating enzyme E2-25 kDa) (Ubiquitin-conjugating enzyme E2(25K)) (Ubiquitin-conjugating enzyme E2-25K) (Ubiquitin-protein ligase) (Ubiquitin carrier protein) (Huntingtin-interacting protein 2) (HIP-2)
P61088	UBE2N_HUMAN	UBE2N BLU	Ubiquitin-conjugating enzyme E2 N (EC 6.3.2.19) (Ubiquitin-protein ligase N) (Ubiquitin carrier protein N) (Ubc13) (Bendless-like ubiquitin-conjugating enzyme)
Q9C0C9	UBE2O_HUMAN	UBE2O KIAA1734	Ubiquitin-conjugating enzyme E2 O (EC 6.3.2.19) (Ubiquitin-protein ligase O) (Ubiquitin carrier protein O) (Ubiquitin-conjugating enzyme E2 of 230 kDa) (Ubiquitin-conjugating enzyme E2-230K)
Q9H832	UBE2Z_HUMAN	UBE2Z HOYS7	Ubiquitin-conjugating enzyme E2 Z (EC 6.3.2.19) (Ubiquitin-protein ligase Z) (Ubiquitin carrier protein Z) (Uba6-specific E2 conjugating enzyme 1) (Use1)
Q14139	UBE4A_HUMAN	UBE4A KIAA0126	Ubiquitin conjugation factor E4 A
P62988	UBIQ_HUMAN	RPS27A UBA80 UBCEP1; UBA52 UBCEP2; UBB; UBC	Ubiquitin
Q14694	UBP10_HUMAN	USP10 KIAA0190	Ubiquitin carboxyl-terminal hydrolase 10 (EC 3.1.2.15) (Ubiquitin thioesterase 10) (Ubiquitin-specific-processing protease 10) (Deubiquitinating enzyme 10)
P54578	UBP14_HUMAN	USP14 TGT	Ubiquitin carboxyl-terminal hydrolase 14 (EC 3.1.2.15) (Ubiquitin thioesterase 14) (Ubiquitin-specific-processing protease 14) (Deubiquitinating enzyme 14)
Q9Y4E8	UBP15_HUMAN	USP15 KIAA0529	Ubiquitin carboxyl-terminal hydrolase 15 (EC 3.1.2.15) (Ubiquitin thioesterase 15) (Ubiquitin-specific-processing protease 15) (Deubiquitinating enzyme 15) (Unph-2) (Unph4)
Q9UPU5	UBP24_HUMAN	USP24 KIAA1057	Ubiquitin carboxyl-terminal hydrolase 24 (EC 3.1.2.15) (Ubiquitin thioesterase 24) (Ubiquitin-specific-processing protease 24) (Deubiquitinating enzyme 24)
Q14157	UBP2L_HUMAN	UBAP2L KIAA0144 NICE4	Ubiquitin-associated protein 2-like (Protein NICE-4)
Q96K76	UBP47_HUMAN	USP47	Ubiquitin carboxyl-terminal hydrolase 47 (EC 3.1.2.15) (Ubiquitin thioesterase 47) (Ubiquitin-specific-processing protease 47) (Deubiquitinating enzyme 47)
P45974	UBP5_HUMAN	USP5 ISOT	Ubiquitin carboxyl-terminal hydrolase 5 (EC 3.1.2.15) (Ubiquitin thioesterase 5) (Ubiquitin-specific-processing protease 5) (Deubiquitinating enzyme 5) (Isopeptidase T)
Q93009	UBP7_HUMAN	USP7 HAUSP	Ubiquitin carboxyl-terminal hydrolase 7 (EC 3.1.2.15) (Ubiquitin thioesterase 7) (Ubiquitin-specific-processing protease 7) (Deubiquitinating enzyme 7) (Herpesvirus-associated ubiquitin-specific protease)
Q5T4S7	UBR4_HUMAN	UBR4 KIAA0462 KIAA1307 RBAF600 ZUBR1	E3 ubiquitin-protein ligase UBR4 (EC 6.3.2.-) (N-recognin-4) (Zinc finger UBR1-type protein 1) (Retinoblastoma-associated factor of 600 kDa) (RBAF600) (p600) (600 kDa retinoblastoma protein-associated factor)
O95071	UBR5_HUMAN	UBR5 EDD EDD1 HYD KIAA0896	E3 ubiquitin-protein ligase UBR5 (EC 6.3.2.-) (E3 ubiquitin-protein ligase, HECT domain-containing 1) (Hyperplastic discs protein homolog) (hHYD) (Progestin-induced protein)
Q9BZX2	UCK2_HUMAN	UCK2 UMPK	Uridine-cytidine kinase 2 (UCK 2) (EC 2.7.1.48) (Uridine monophosphokinase 2) (Cytidine monophosphokinase 2) (Testis-specific protein TSA903)
O60701	UGDH_HUMAN	UGDH	UDP-glucose 6-dehydrogenase (UDP-Glc dehydrogenase) (UDP-GlcDH) (UDPGDH) (EC 1.1.1.22)
Q9NYU2	UGGG1_HUMAN	UGGT1 GT UGCGL1 UGGT UGT1 UGTR	UDP-glucose:glycoprotein glucosyltransferase 1 (UGT1) (hUGT1) (EC 2.4.1.-) (UDP-glucose ceramide glucosyltransferase-like 1) (UDP--Glc:glycoprotein glucosyltransferase)
Q16851	UGPA_HUMAN	UGP2 UGP1	UTP--glucose-1-phosphate uridylyltransferase (EC 2.7.7.9) (UDP-glucose pyrophosphorylase) (UDPGP) (UGPase)
Q9H3U1	UN45A_HUMAN	UNC45A SMAP1	Protein unc-45 homolog A (Unc-45A) (GCUNC-45) (Smooth muscle cell-associated protein 1) (SMAP-1)
Q9NVA1	UQCC_HUMAN	UQCC BZFB C20orf44	Ubiquinol-cytochrome c reductase complex chaperone CBP3 homolog (Basic FGF-repressed Zic-binding protein) (bFZb)
Q96IX5	USMG5_HUMAN	USMG5 HCVFTP2 PD04912	Up-regulated during skeletal muscle growth protein 5 (HCV F-transactivated protein 2)
O60763	USO1_HUMAN	USO1 VDP	General vesicular transport factor p115 (Protein USO1 homolog) (Transcytosis-associated protein) (TAP) (Vesicle-docking protein)
Q93008	USP9X_HUMAN	USP9X DFFRX FAM USP9	Probable ubiquitin carboxyl-terminal hydrolase FAF-X (EC 3.1.2.15) (Ubiquitin thioesterase FAF-X) (Ubiquitin-specific-processing protease FAF-X) (Deubiquitinating enzyme FAF-X) (Ubiquitin-specific protease 9, X chromosome) (Fat facets protein-related, X-linked) (Fat facets in mammals) (hFAM)
P51809	VAMP7_HUMAN	VAMP7 SYBL1	Vesicle-associated membrane protein 7 (VAMP-7) (Synaptobrevin-like protein 1) (Tetanus-insensitive VAMP) (Ti-VAMP)
Q9P0L0	VAPA_HUMAN	VAPA VAP33	Vesicle-associated membrane protein-associated protein A (VAMP-associated protein A) (VAMP-A) (VAP-A) (33 kDa VAMP-associated protein) (VAP-33)
O95292	VAPB_HUMAN	VAPB UNQ484/PRO983	Vesicle-associated membrane protein-associated protein B/C (VAMP-associated protein B/C) (VAMP-B/VAMP-C) (VAP-B/VAP-C)
P50552	VASP_HUMAN	VASP	Vasodilator-stimulated phosphoprotein (VASP)
Q99536	VAT1_HUMAN	VAT1	Synaptic vesicle membrane protein VAT-1 homolog (EC 1.-.-.-)
P38606	VATA_HUMAN	ATP6V1A ATP6A1 ATP6V1A1 VPP2	V-type proton ATPase catalytic subunit A (V-ATPase subunit A) (EC 3.6.3.14) (Vacuolar proton pump subunit alpha) (V-ATPase 69 kDa subunit) (Vacuolar ATPase isoform VA68)
P21796	VDAC1_HUMAN	VDAC1 VDAC	Voltage-dependent anion-selective channel protein 1 (VDAC-1) (hVDAC1) (Outer mitochondrial membrane protein porin 1) (Plasmalemmal porin) (Porin 31HL) (Porin 31HM)
P45880	VDAC2_HUMAN	VDAC2	Voltage-dependent anion-selective channel protein 2 (VDAC-2) (hVDAC2) (Outer mitochondrial membrane protein porin 2)
Q9Y277	VDAC3_HUMAN	VDAC3	Voltage-dependent anion-selective channel protein 3 (VDAC-3) (hVDAC3) (Outer mitochondrial membrane protein porin 3)
Q00341	VIGLN_HUMAN	HDLBP HBP VGL	Vigilin (High density lipoprotein-binding protein) (HDL-binding protein)
P18206	VINC_HUMAN	VCL	Vinculin (Metavinculin)
Q3ZAQ7	VMA21_HUMAN	VMA21 MEAX XMEA	Vacuolar ATPase assembly integral membrane protein VMA21 (Myopathy with excessive autophagy protein)
O75436	VP26A_HUMAN	VPS26A VPS26	Vacuolar protein sorting-associated protein 26A (Vesicle protein sorting 26A) (hVPS26)
Q9BRG1	VPS25_HUMAN	VPS25 DERP9 EAP20	Vacuolar protein-sorting-associated protein 25 (hVps25) (ESCRT-II complex subunit VPS25) (ELL-associated protein of 20 kDa) (Dermal papilla-derived protein 9)
Q96QK1	VPS35_HUMAN	VPS35 MEM3 TCCCTA00141	Vacuolar protein sorting-associated protein 35 (hVPS35) (Vesicle protein sorting 35) (Maternal-embryonic 3)
O75717	WDHD1_HUMAN	WDHD1 AND1	WD repeat and HMG-box DNA-binding protein 1 (Acidic nucleoplasmic DNA-binding protein 1) (And-1)
O75083	WDR1_HUMAN	WDR1	WD repeat-containing protein 1 (Actin-interacting protein 1) (AIP1) (NORI-1)
Q9BRP8	WIBG_HUMAN	WIBG PYM	Partner of Y14 and mago (Protein wibg homolog)
O14980	XPO1_HUMAN	XPO1 CRM1	Exportin-1 (Exp1) (Chromosome region maintenance 1 protein homolog)
P55060	XPO2_HUMAN	CSE1L CAS XPO2	Exportin-2 (Exp2) (Importin-alpha re-exporter) (Chromosome segregation 1-like protein) (Cellular apoptosis susceptibility protein)
Q9C0E2	XPO4_HUMAN	XPO4 KIAA1721	Exportin-4 (Exp4)
Q9HAV4	XPO5_HUMAN	XPO5 KIAA1291 RANBP21	Exportin-5 (Exp5) (Ran-binding protein 21)
Q9UIA9	XPO7_HUMAN	XPO7 KIAA0745 RANBP16	Exportin-7 (Exp7) (Ran-binding protein 16)
O43592	XPOT_HUMAN	XPOT	Exportin-T (tRNA exportin) (Exportin(tRNA))
P13010	XRCC5_HUMAN	XRCC5 G22P2	X-ray repair cross-complementing protein 5 (EC 3.6.1.-) (X-ray repair complementing defective repair in Chinese hamster cells 5 (double-strand-break rejoining)) (ATP-dependent DNA helicase 2 subunit 2) (ATP-dependent DNA helicase II 80 kDa subunit) (Lupus Ku autoantigen protein p86) (86 kDa subunit of Ku antigen) (Ku86) (Ku80) (Thyroid-lupus autoantigen) (TLAA) (CTC box-binding factor 85 kDa subu…
P12956	XRCC6_HUMAN	XRCC6 G22P1	X-ray repair cross-complementing protein 6 (EC 3.6.1.-) (X-ray repair complementing defective repair in Chinese hamster cells 6) (ATP-dependent DNA helicase 2 subunit 1) (ATP-dependent DNA helicase II 70 kDa subunit) (Lupus Ku autoantigen protein p70) (Ku70) (70 kDa subunit of Ku antigen) (Thyroid-lupus autoantigen) (TLAA) (CTC box-binding factor 75 kDa subunit) (CTCBF) (CTC75) (DNA repair protei…
P67809	YBOX1_HUMAN	YBX1 NSEP1 YB1	Nuclease-sensitive element-binding protein 1 (Y-box-binding protein 1) (YB-1) (Y-box transcription factor) (CCAAT-binding transcription factor I subunit A) (CBF-A) (Enhancer factor I subunit A) (EFI-A) (DNA-binding protein B) (DBPB)
O15498	YKT6_HUMAN	YKT6	Synaptobrevin homolog YKT6 (EC 2.3.1.-)
Q8WU90	ZC3HF_HUMAN	ZC3H15 DFRP1 LEREPO4 HSPC303 HT010 MSTP012 PP730	Zinc finger CCCH domain-containing protein 15 (DRG family-regulatory protein 1) (Likely ortholog of mouse immediate early response erythropoietin 4)
Q7Z2W4	ZCCHV_HUMAN	ZC3HAV1 ZC3HDC2 PRO1677	Zinc finger CCCH-type antiviral protein 1 (Zinc finger CCCH domain-containing protein 2) (Zinc finger antiviral protein) (ZAP)
