# Supplementary material for: Initial characterization of the human central proteome
Source: BMC Syst Biol. 2011 Jan 26;5:17. doi: 10.1186/1752-0509-5-17 (PMC3039570; doi:10.1186/1752-0509-5-17)
Supplement: Additional file 3 — Linear trap Phenyx scoring function. The scoring function used in this study that we developed for ThermoFisher linear traps. It can be added to any Phenyx installation. [file 1752-0509-5-17-S3.XML]

<olavWideBaf:WideBafParameters name="wb_test"  xmlns:olavWideBaf="http://www.phenyx.com/namespace/olavWideBaf.html">
  <olavWideBaf:parentMaxCharge>4</olavWideBaf:parentMaxCharge>
  <olavWideBaf:fragTolerance  value="0.3" unit="Da"/>
  <ExpMsMsSpectrumAlgo>
    <oneExpMsMsSpectrumAlgo type="filter"  name="dummy">
      <field>height</field>
      <comparator>ge</comparator>
      <threshold type="nFix" value="200"/>
    </oneExpMsMsSpectrumAlgo>
  </ExpMsMsSpectrumAlgo>
  <olavWideBaf:OneMsMsScoring>
<olavGrossBaf:GrossBafParameters name="GrossBaf_1.0"  xmlns:olavGrossBaf="http://www.phenyx.com/namespace/olavGrossBaf.html">
  <olavGrossBaf:parentMaxCharge>4</olavGrossBaf:parentMaxCharge>
  <olavGrossBaf:fragTolerance  value="0.3" unit="Da"/>
  <olavGrossBaf:fragScoring charge="2" minBitPerSeries="0.2" numRndPept="100">
    <olavGrossBaf:score fragType="b" foundWeight="1.32363" notFoundWeight="-0.935333" bit="1.29549" trueFoundProb="0.678411" falseFoundProb="0.180571" trueFoundNum="154772" falseFoundNum="15705792"/>
    <olavGrossBaf:score fragType="b-H2O" foundWeight="1.26706" notFoundWeight="-0.626938" bit="1.00223" trueFoundProb="0.548273" falseFoundProb="0.154426" trueFoundNum="83991" falseFoundNum="9286993"/>
    <olavGrossBaf:score fragType="b-NH3" foundWeight="1.27318" notFoundWeight="-0.60616" bit="0.985398" trueFoundProb="0.536473" falseFoundProb="0.150181" trueFoundNum="73588" falseFoundNum="7448510"/>
    <olavGrossBaf:score fragType="y" foundWeight="1.52851" notFoundWeight="-1.14133" bit="1.61255" trueFoundProb="0.731256" falseFoundProb="0.158579" trueFoundNum="154772" falseFoundNum="15705792"/>
    <olavGrossBaf:score fragType="y++" foundWeight="0.800072" notFoundWeight="-0.155165" bit="0.26963" trueFoundProb="0.233595" falseFoundProb="0.104954" trueFoundNum="154772" falseFoundNum="15705792"/>
    <olavGrossBaf:score fragType="y-H2O" foundWeight="1.02611" notFoundWeight="-0.316661" bit="0.543801" trueFoundProb="0.367343" falseFoundProb="0.131655" trueFoundNum="74312" falseFoundNum="7942882"/>
    <olavGrossBaf:score fragType="y-NH3" foundWeight="0.916271" notFoundWeight="-0.286834" bit="0.471081" trueFoundProb="0.356366" falseFoundProb="0.142549" trueFoundNum="104227" falseFoundNum="11097311"/>
  </olavGrossBaf:fragScoring>
  <olavGrossBaf:fragScoring charge="3" minBitPerSeries="0.2" numRndPept="100">
    <olavGrossBaf:score fragType="b" foundWeight="1.5216" notFoundWeight="-0.39331" bit="0.837204" trueFoundProb="0.381379" falseFoundProb="0.0832788" trueFoundNum="11503" falseFoundNum="1161316"/>
    <olavGrossBaf:score fragType="b++" foundWeight="1.04214" notFoundWeight="-0.319523" bit="0.552877" trueFoundProb="0.36773" falseFoundProb="0.129699" trueFoundNum="11503" falseFoundNum="1161316"/>
    <olavGrossBaf:score fragType="b-H2O" foundWeight="0.984176" notFoundWeight="-0.139094" bit="0.273235" trueFoundProb="0.192437" falseFoundProb="0.0719227" trueFoundNum="7140" falseFoundNum="810161"/>
    <olavGrossBaf:score fragType="b-NH3" foundWeight="1.01277" notFoundWeight="-0.130014" bit="0.261551" trueFoundProb="0.179008" falseFoundProb="0.065018" trueFoundNum="7117" falseFoundNum="680166"/>
    <olavGrossBaf:score fragType="b++-H2O" foundWeight="0.877974" notFoundWeight="-0.245898" bit="0.409088" trueFoundProb="0.322969" falseFoundProb="0.134234" trueFoundNum="7140" falseFoundNum="810161"/>
    <olavGrossBaf:score fragType="b++-NH3" foundWeight="0.746086" notFoundWeight="-0.204064" bit="0.323956" trueFoundProb="0.30097" falseFoundProb="0.142725" trueFoundNum="7117" falseFoundNum="680166"/>
    <olavGrossBaf:score fragType="y" foundWeight="1.55639" notFoundWeight="-0.476605" bit="0.979519" trueFoundProb="0.436234" falseFoundProb="0.0919999" trueFoundNum="11503" falseFoundNum="1161316"/>
    <olavGrossBaf:score fragType="y++" foundWeight="1.28008" notFoundWeight="-0.412854" bit="0.765485" trueFoundProb="0.414501" falseFoundProb="0.115237" trueFoundNum="11503" falseFoundNum="1161316"/>
    <olavGrossBaf:score fragType="y++-H2O" foundWeight="0.738649" notFoundWeight="-0.18863" bit="0.303112" trueFoundProb="0.28444" falseFoundProb="0.135894" trueFoundNum="6838" falseFoundNum="729482"/>
    <olavGrossBaf:score fragType="y++-NH3" foundWeight="0.723276" notFoundWeight="-0.168019" bit="0.273592" trueFoundProb="0.262195" falseFoundProb="0.127207" trueFoundNum="9184" falseFoundNum="897170"/>
  </olavGrossBaf:fragScoring>
  <olavGrossBaf:fragScoring charge="4" minBitPerSeries="0.2" numRndPept="100">
    <olavGrossBaf:score fragType="b" foundWeight="1.47843" notFoundWeight="-0.215735" bit="0.507072" trueFoundProb="0.237736" falseFoundProb="0.0542027" trueFoundNum="265" falseFoundNum="24722"/>
    <olavGrossBaf:score fragType="b++" foundWeight="1.23101" notFoundWeight="-0.262911" bit="0.529442" trueFoundProb="0.298113" falseFoundProb="0.087048" trueFoundNum="265" falseFoundNum="24722"/>
    <olavGrossBaf:score fragType="b++-NH3" foundWeight="0.820307" notFoundWeight="-0.139905" bit="0.250346" trueFoundProb="0.211538" falseFoundProb="0.0931396" trueFoundNum="208" falseFoundNum="16384"/>
    <olavGrossBaf:score fragType="y" foundWeight="1.35006" notFoundWeight="-0.196234" bit="0.440993" trueFoundProb="0.226415" falseFoundProb="0.0586927" trueFoundNum="265" falseFoundNum="24722"/>
    <olavGrossBaf:score fragType="y++" foundWeight="1.40319" notFoundWeight="-0.318428" bit="0.672247" trueFoundProb="0.332075" falseFoundProb="0.0816277" trueFoundNum="265" falseFoundNum="24722"/>
    <olavGrossBaf:score fragType="y+++" foundWeight="0.812234" notFoundWeight="-0.185262" bit="0.313956" trueFoundProb="0.267925" falseFoundProb="0.118922" trueFoundNum="265" falseFoundNum="24722"/>
  </olavGrossBaf:fragScoring>
</olavGrossBaf:GrossBafParameters>
  </olavWideBaf:OneMsMsScoring>
  <olavWideBaf:OneMsMsScoring>
<olavIntensitySlice:IntensitySliceParameters name="IntensitySlice_1.0"  xmlns:olavIntensitySlice="http://www.phenyx.com/namespace/olavIntensitySlice.html">
  <olavIntensitySlice:parentMaxCharge>4</olavIntensitySlice:parentMaxCharge>
  <olavIntensitySlice:nbIntensitySlices>5</olavIntensitySlice:nbIntensitySlices>
  <olavIntensitySlice:fragTolerance  value="0.3" unit="Da"/>
  <olavIntensitySlice:fragScoring charge="2">
    <olavIntensitySlice:score fragType="b">
      <olavIntensitySlice:matchWeight> -1.78434 -1.34468 -0.732265 0.148398 1.07531</olavIntensitySlice:matchWeight>
      <olavIntensitySlice:matchProb> 0.0335816 0.0521248 0.0961637 0.231995 0.586183</olavIntensitySlice:matchProb>
    </olavIntensitySlice:score>
    <olavIntensitySlice:score fragType="b-H2O">
      <olavIntensitySlice:matchWeight> -0.942952 -0.605843 -0.145714 0.406717 0.530139</olavIntensitySlice:matchWeight>
      <olavIntensitySlice:matchProb> 0.0778953 0.109123 0.172881 0.300376 0.339834</olavIntensitySlice:matchProb>
    </olavIntensitySlice:score>
    <olavIntensitySlice:score fragType="b-NH3">
      <olavIntensitySlice:matchWeight> -0.828196 -0.49704 -0.0969327 0.40967 0.432776</olavIntensitySlice:matchWeight>
      <olavIntensitySlice:matchProb> 0.0873673 0.121666 0.181523 0.301264 0.308306</olavIntensitySlice:matchProb>
    </olavIntensitySlice:score>
    <olavIntensitySlice:score fragType="y">
      <olavIntensitySlice:matchWeight> -2.34802 -1.99654 -1.37905 -0.435211 1.35323</olavIntensitySlice:matchWeight>
      <olavIntensitySlice:matchProb> 0.0191117 0.027161 0.0503636 0.129426 0.773982</olavIntensitySlice:matchProb>
    </olavIntensitySlice:score>
    <olavIntensitySlice:score fragType="y-H2O">
      <olavIntensitySlice:matchWeight> -0.379859 -0.14278 0.116997 0.349709 -0.0973454</olavIntensitySlice:matchWeight>
      <olavIntensitySlice:matchProb> 0.136792 0.173389 0.224823 0.283731 0.181449</olavIntensitySlice:matchProb>
    </olavIntensitySlice:score>
    <olavIntensitySlice:score fragType="y-NH3">
      <olavIntensitySlice:matchWeight> -0.296389 -0.092514 0.122088 0.292262 -0.132125</olavIntensitySlice:matchWeight>
      <olavIntensitySlice:matchProb> 0.1487 0.182327 0.225971 0.267891 0.175246</olavIntensitySlice:matchProb>
    </olavIntensitySlice:score>
  </olavIntensitySlice:fragScoring>
  <olavIntensitySlice:fragScoring charge="3">
    <olavIntensitySlice:score fragType="b">
      <olavIntensitySlice:matchWeight> -0.868652 -0.544287 -0.196096 0.299919 0.606633</olavIntensitySlice:matchWeight>
      <olavIntensitySlice:matchProb> 0.0839033 0.116051 0.164387 0.26995 0.366849</olavIntensitySlice:matchProb>
    </olavIntensitySlice:score>
    <olavIntensitySlice:score fragType="b-H2O">
      <olavIntensitySlice:matchWeight> -0.263457 -0.0938546 0.130888 0.225326 -0.0546339</olavIntensitySlice:matchWeight>
      <olavIntensitySlice:matchProb> 0.153678 0.182083 0.227968 0.250546 0.189366</olavIntensitySlice:matchProb>
    </olavIntensitySlice:score>
    <olavIntensitySlice:score fragType="b-NH3">
      <olavIntensitySlice:matchWeight> -0.282198 0.0209879 0.0879274 0.177334 -0.0425255</olavIntensitySlice:matchWeight>
      <olavIntensitySlice:matchProb> 0.150825 0.204242 0.218382 0.238806 0.191673</olavIntensitySlice:matchProb>
    </olavIntensitySlice:score>
    <olavIntensitySlice:score fragType="y">
      <olavIntensitySlice:matchWeight> -1.3857 -1.05608 -0.492785 0.0846166 0.996134</olavIntensitySlice:matchWeight>
      <olavIntensitySlice:matchProb> 0.0500299 0.0695635 0.122185 0.21766 0.541559</olavIntensitySlice:matchProb>
    </olavIntensitySlice:score>
    <olavIntensitySlice:score fragType="y-H2O">
      <olavIntensitySlice:matchWeight> -0.0290812 0.0893088 0.173079 0.0746386 -0.36337</olavIntensitySlice:matchWeight>
      <olavIntensitySlice:matchProb> 0.194268 0.218684 0.237792 0.215499 0.139066</olavIntensitySlice:matchProb>
    </olavIntensitySlice:score>
    <olavIntensitySlice:score fragType="y-NH3">
      <olavIntensitySlice:matchWeight> 0.0555127 0.0947334 0.078578 0.162871 -0.506606</olavIntensitySlice:matchWeight>
      <olavIntensitySlice:matchProb> 0.211416 0.219873 0.21635 0.235377 0.120507</olavIntensitySlice:matchProb>
    </olavIntensitySlice:score>
  </olavIntensitySlice:fragScoring>
  <olavIntensitySlice:fragScoring charge="4">
    <olavIntensitySlice:score fragType="b">
      <olavIntensitySlice:matchWeight> 0.0472529 -0.119801 -0.119801 -0.0327898 0.478036</olavIntensitySlice:matchWeight>
      <olavIntensitySlice:matchProb> 0.209677 0.177419 0.177419 0.193548 0.322581</olavIntensitySlice:matchProb>
    </olavIntensitySlice:score>
    <olavIntensitySlice:score fragType="b-H2O">
      <olavIntensitySlice:matchWeight> 0.430783 0.430783 0.653926 -0.262364 0.143101</olavIntensitySlice:matchWeight>
      <olavIntensitySlice:matchProb> 0.307692 0.307692 0.384615 0.153846 0.230769</olavIntensitySlice:matchProb>
    </olavIntensitySlice:score>
    <olavIntensitySlice:score fragType="b-NH3">
      <olavIntensitySlice:matchWeight> 0.385662 0.722135 -0.530628 -0.530628 0.567984</olavIntensitySlice:matchWeight>
      <olavIntensitySlice:matchProb> 0.294118 0.411765 0.117647 0.117647 0.352941</olavIntensitySlice:matchProb>
    </olavIntensitySlice:score>
    <olavIntensitySlice:score fragType="y">
      <olavIntensitySlice:matchWeight> -0.67634 -0.270875 -0.0702043 0.0168071 0.789997</olavIntensitySlice:matchWeight>
      <olavIntensitySlice:matchProb> 0.101695 0.152542 0.186441 0.20339 0.440678</olavIntensitySlice:matchProb>
    </olavIntensitySlice:score>
    <olavIntensitySlice:score fragType="y-H2O">
      <olavIntensitySlice:matchWeight> 0.510826 1.02165 0.510826 0.105361 -0.587787</olavIntensitySlice:matchWeight>
      <olavIntensitySlice:matchProb> 0.333333 0.555556 0.333333 0.222222 0.111111</olavIntensitySlice:matchProb>
    </olavIntensitySlice:score>
    <olavIntensitySlice:score fragType="y-NH3">
      <olavIntensitySlice:matchWeight> 0.798508 0.105361 0.510826 0.105361 0.510826</olavIntensitySlice:matchWeight>
      <olavIntensitySlice:matchProb> 0.444444 0.222222 0.333333 0.222222 0.333333</olavIntensitySlice:matchProb>
    </olavIntensitySlice:score>
  </olavIntensitySlice:fragScoring>
</olavIntensitySlice:IntensitySliceParameters>
  </olavWideBaf:OneMsMsScoring>
  <olavWideBaf:OneMsMsScoring>
<olavHMMBaf:HMMBafParameters name="HMMBaf_1.1"  xmlns:olavHMMBaf="http://www.phenyx.com/namespace/olavHMMBaf.html">
  <olavHMMBaf:parentMaxCharge>4</olavHMMBaf:parentMaxCharge>
  <olavHMMBaf:fragTolerance  value="0.3" unit="Da"/>
  <olavHMMBaf:HmmModels>
    <olavHMMBaf:OneHmmModel charge="2" numRndPept="100">
      <olavHMMBaf:series nTerm="yes">b</olavHMMBaf:series>
      <olavHMMBaf:alternModel name="hmmJ" order="2" sorLambda="1" loglikelihood="-81218.3">
<olavHMM:HMM name="hmmJ, alternative: (+),b"  xmlns:olavHMM="http://www.phenyx.com/namespace/olavHMM.html">
  <olavHMM:States>
    <olavHMM:oneState name="S"/>
    <olavHMM:oneState name="S1"/>
    <olavHMM:oneState name="S2"/>
  </olavHMM:States>
  <olavHMM:Emissions>
    <olavHMM:oneEmission name="s"/>
    <olavHMM:oneEmission name="m"/>
    <olavHMM:oneEmission name="f"/>
  </olavHMM:Emissions>
  <olavHMM:Links>
    <olavHMM:oneLink from="S" to="S1" prob="1"/>
    <olavHMM:oneLink from="S1" to="S1" prob="0.35839"/>
    <olavHMM:oneLink from="S1" to="S2" prob="0.64161"/>
    <olavHMM:oneLink from="S2" to="S1" prob="0.160362"/>
    <olavHMM:oneLink from="S2" to="S2" prob="0.839638"/>
  </olavHMM:Links>
  <olavHMM:Emits>
    <olavHMM:oneEmit state="S" emit="s" prob="1"/>
    <olavHMM:oneEmit state="S1" emit="m" prob="0.028041"/>
    <olavHMM:oneEmit state="S1" emit="f" prob="0.971959"/>
    <olavHMM:oneEmit state="S2" emit="m" prob="0.924889"/>
    <olavHMM:oneEmit state="S2" emit="f" prob="0.0751114"/>
  </olavHMM:Emits>
</olavHMM:HMM>
      </olavHMMBaf:alternModel>
      <olavHMMBaf:nullModel name="mcA" order="2" sorLambda="1" loglikelihood="-7.19796e+06">
<olavHMM:HMM name="mcA, null: (+),b"  xmlns:olavHMM="http://www.phenyx.com/namespace/olavHMM.html">
  <olavHMM:States>
    <olavHMM:oneState name="S"/>
    <olavHMM:oneState name="M1"/>
    <olavHMM:oneState name="M2"/>
    <olavHMM:oneState name="F1"/>
  </olavHMM:States>
  <olavHMM:Emissions>
    <olavHMM:oneEmission name="s"/>
    <olavHMM:oneEmission name="m"/>
    <olavHMM:oneEmission name="f"/>
  </olavHMM:Emissions>
  <olavHMM:Links>
    <olavHMM:oneLink from="S" to="M1" prob="0.0127514"/>
    <olavHMM:oneLink from="S" to="F1" prob="0.987249"/>
    <olavHMM:oneLink from="M1" to="M2" prob="0.220793"/>
    <olavHMM:oneLink from="M1" to="F1" prob="0.779207"/>
    <olavHMM:oneLink from="M2" to="M2" prob="0.229094"/>
    <olavHMM:oneLink from="M2" to="F1" prob="0.770906"/>
    <olavHMM:oneLink from="F1" to="M1" prob="0.189774"/>
    <olavHMM:oneLink from="F1" to="F1" prob="0.810226"/>
  </olavHMM:Links>
  <olavHMM:Emits>
    <olavHMM:oneEmit state="S" emit="s" prob="1"/>
    <olavHMM:oneEmit state="M1" emit="m" prob="1"/>
    <olavHMM:oneEmit state="M2" emit="m" prob="1"/>
    <olavHMM:oneEmit state="F1" emit="f" prob="1"/>
  </olavHMM:Emits>
</olavHMM:HMM>
      </olavHMMBaf:nullModel>
    </olavHMMBaf:OneHmmModel>
    <olavHMMBaf:OneHmmModel charge="2" numRndPept="100">
      <olavHMMBaf:series nTerm="no">y</olavHMMBaf:series>
      <olavHMMBaf:alternModel name="hmmJ" order="2" sorLambda="1" loglikelihood="-79044.1">
<olavHMM:HMM name="hmmJ, alternative: (-),y"  xmlns:olavHMM="http://www.phenyx.com/namespace/olavHMM.html">
  <olavHMM:States>
    <olavHMM:oneState name="S"/>
    <olavHMM:oneState name="S1"/>
    <olavHMM:oneState name="S2"/>
  </olavHMM:States>
  <olavHMM:Emissions>
    <olavHMM:oneEmission name="s"/>
    <olavHMM:oneEmission name="m"/>
    <olavHMM:oneEmission name="f"/>
  </olavHMM:Emissions>
  <olavHMM:Links>
    <olavHMM:oneLink from="S" to="S1" prob="1"/>
    <olavHMM:oneLink from="S1" to="S1" prob="0.559277"/>
    <olavHMM:oneLink from="S1" to="S2" prob="0.440723"/>
    <olavHMM:oneLink from="S2" to="S1" prob="0.18606"/>
    <olavHMM:oneLink from="S2" to="S2" prob="0.81394"/>
  </olavHMM:Links>
  <olavHMM:Emits>
    <olavHMM:oneEmit state="S" emit="s" prob="1"/>
    <olavHMM:oneEmit state="S1" emit="m" prob="0.248709"/>
    <olavHMM:oneEmit state="S1" emit="f" prob="0.751291"/>
    <olavHMM:oneEmit state="S2" emit="m" prob="0.9999"/>
    <olavHMM:oneEmit state="S2" emit="f" prob="0.0001"/>
  </olavHMM:Emits>
</olavHMM:HMM>
      </olavHMMBaf:alternModel>
      <olavHMMBaf:nullModel name="mcA" order="2" sorLambda="1" loglikelihood="-6.77446e+06">
<olavHMM:HMM name="mcA, null: (-),y"  xmlns:olavHMM="http://www.phenyx.com/namespace/olavHMM.html">
  <olavHMM:States>
    <olavHMM:oneState name="S"/>
    <olavHMM:oneState name="M1"/>
    <olavHMM:oneState name="M2"/>
    <olavHMM:oneState name="F1"/>
  </olavHMM:States>
  <olavHMM:Emissions>
    <olavHMM:oneEmission name="s"/>
    <olavHMM:oneEmission name="m"/>
    <olavHMM:oneEmission name="f"/>
  </olavHMM:Emissions>
  <olavHMM:Links>
    <olavHMM:oneLink from="S" to="M1" prob="0.245227"/>
    <olavHMM:oneLink from="S" to="F1" prob="0.754773"/>
    <olavHMM:oneLink from="M1" to="M2" prob="0.22102"/>
    <olavHMM:oneLink from="M1" to="F1" prob="0.77898"/>
    <olavHMM:oneLink from="M2" to="M2" prob="0.241502"/>
    <olavHMM:oneLink from="M2" to="F1" prob="0.758498"/>
    <olavHMM:oneLink from="F1" to="M1" prob="0.134954"/>
    <olavHMM:oneLink from="F1" to="F1" prob="0.865046"/>
  </olavHMM:Links>
  <olavHMM:Emits>
    <olavHMM:oneEmit state="S" emit="s" prob="1"/>
    <olavHMM:oneEmit state="M1" emit="m" prob="1"/>
    <olavHMM:oneEmit state="M2" emit="m" prob="1"/>
    <olavHMM:oneEmit state="F1" emit="f" prob="1"/>
  </olavHMM:Emits>
</olavHMM:HMM>
      </olavHMMBaf:nullModel>
    </olavHMMBaf:OneHmmModel>
    <olavHMMBaf:OneHmmModel charge="3" numRndPept="100">
      <olavHMMBaf:series nTerm="yes">b</olavHMMBaf:series>
      <olavHMMBaf:alternModel name="hmmJ" order="2" sorLambda="1" loglikelihood="-6113.05">
<olavHMM:HMM name="hmmJ, alternative: (+),b"  xmlns:olavHMM="http://www.phenyx.com/namespace/olavHMM.html">
  <olavHMM:States>
    <olavHMM:oneState name="S"/>
    <olavHMM:oneState name="S1"/>
    <olavHMM:oneState name="S2"/>
  </olavHMM:States>
  <olavHMM:Emissions>
    <olavHMM:oneEmission name="s"/>
    <olavHMM:oneEmission name="m"/>
    <olavHMM:oneEmission name="f"/>
  </olavHMM:Emissions>
  <olavHMM:Links>
    <olavHMM:oneLink from="S" to="S1" prob="1"/>
    <olavHMM:oneLink from="S1" to="S1" prob="0.83784"/>
    <olavHMM:oneLink from="S1" to="S2" prob="0.16216"/>
    <olavHMM:oneLink from="S2" to="S1" prob="0.19962"/>
    <olavHMM:oneLink from="S2" to="S2" prob="0.80038"/>
  </olavHMM:Links>
  <olavHMM:Emits>
    <olavHMM:oneEmit state="S" emit="s" prob="1"/>
    <olavHMM:oneEmit state="S1" emit="m" prob="0.0225782"/>
    <olavHMM:oneEmit state="S1" emit="f" prob="0.977422"/>
    <olavHMM:oneEmit state="S2" emit="m" prob="0.876977"/>
    <olavHMM:oneEmit state="S2" emit="f" prob="0.123023"/>
  </olavHMM:Emits>
</olavHMM:HMM>
      </olavHMMBaf:alternModel>
      <olavHMMBaf:nullModel name="mcA" order="2" sorLambda="1" loglikelihood="-322517">
<olavHMM:HMM name="mcA, null: (+),b"  xmlns:olavHMM="http://www.phenyx.com/namespace/olavHMM.html">
  <olavHMM:States>
    <olavHMM:oneState name="S"/>
    <olavHMM:oneState name="M1"/>
    <olavHMM:oneState name="M2"/>
    <olavHMM:oneState name="F1"/>
  </olavHMM:States>
  <olavHMM:Emissions>
    <olavHMM:oneEmission name="s"/>
    <olavHMM:oneEmission name="m"/>
    <olavHMM:oneEmission name="f"/>
  </olavHMM:Emissions>
  <olavHMM:Links>
    <olavHMM:oneLink from="S" to="M1" prob="0.0139353"/>
    <olavHMM:oneLink from="S" to="F1" prob="0.986065"/>
    <olavHMM:oneLink from="M1" to="M2" prob="0.203322"/>
    <olavHMM:oneLink from="M1" to="F1" prob="0.796678"/>
    <olavHMM:oneLink from="M2" to="M2" prob="0.208976"/>
    <olavHMM:oneLink from="M2" to="F1" prob="0.791024"/>
    <olavHMM:oneLink from="F1" to="M1" prob="0.076032"/>
    <olavHMM:oneLink from="F1" to="F1" prob="0.923968"/>
  </olavHMM:Links>
  <olavHMM:Emits>
    <olavHMM:oneEmit state="S" emit="s" prob="1"/>
    <olavHMM:oneEmit state="M1" emit="m" prob="1"/>
    <olavHMM:oneEmit state="M2" emit="m" prob="1"/>
    <olavHMM:oneEmit state="F1" emit="f" prob="1"/>
  </olavHMM:Emits>
</olavHMM:HMM>
      </olavHMMBaf:nullModel>
    </olavHMMBaf:OneHmmModel>
    <olavHMMBaf:OneHmmModel charge="3" numRndPept="100">
      <olavHMMBaf:series nTerm="no">y</olavHMMBaf:series>
      <olavHMMBaf:alternModel name="hmmJ" order="2" sorLambda="1" loglikelihood="-5834.52">
<olavHMM:HMM name="hmmJ, alternative: (-),y"  xmlns:olavHMM="http://www.phenyx.com/namespace/olavHMM.html">
  <olavHMM:States>
    <olavHMM:oneState name="S"/>
    <olavHMM:oneState name="S1"/>
    <olavHMM:oneState name="S2"/>
  </olavHMM:States>
  <olavHMM:Emissions>
    <olavHMM:oneEmission name="s"/>
    <olavHMM:oneEmission name="m"/>
    <olavHMM:oneEmission name="f"/>
  </olavHMM:Emissions>
  <olavHMM:Links>
    <olavHMM:oneLink from="S" to="S1" prob="1"/>
    <olavHMM:oneLink from="S1" to="S1" prob="0.871204"/>
    <olavHMM:oneLink from="S1" to="S2" prob="0.128796"/>
    <olavHMM:oneLink from="S2" to="S1" prob="0.173936"/>
    <olavHMM:oneLink from="S2" to="S2" prob="0.826064"/>
  </olavHMM:Links>
  <olavHMM:Emits>
    <olavHMM:oneEmit state="S" emit="s" prob="1"/>
    <olavHMM:oneEmit state="S1" emit="m" prob="0.0718051"/>
    <olavHMM:oneEmit state="S1" emit="f" prob="0.928195"/>
    <olavHMM:oneEmit state="S2" emit="m" prob="0.980863"/>
    <olavHMM:oneEmit state="S2" emit="f" prob="0.0191373"/>
  </olavHMM:Emits>
</olavHMM:HMM>
      </olavHMMBaf:alternModel>
      <olavHMMBaf:nullModel name="mcA" order="2" sorLambda="1" loglikelihood="-342900">
<olavHMM:HMM name="mcA, null: (-),y"  xmlns:olavHMM="http://www.phenyx.com/namespace/olavHMM.html">
  <olavHMM:States>
    <olavHMM:oneState name="S"/>
    <olavHMM:oneState name="M1"/>
    <olavHMM:oneState name="M2"/>
    <olavHMM:oneState name="F1"/>
  </olavHMM:States>
  <olavHMM:Emissions>
    <olavHMM:oneEmission name="s"/>
    <olavHMM:oneEmission name="m"/>
    <olavHMM:oneEmission name="f"/>
  </olavHMM:Emissions>
  <olavHMM:Links>
    <olavHMM:oneLink from="S" to="M1" prob="0.198493"/>
    <olavHMM:oneLink from="S" to="F1" prob="0.801507"/>
    <olavHMM:oneLink from="M1" to="M2" prob="0.214"/>
    <olavHMM:oneLink from="M1" to="F1" prob="0.786"/>
    <olavHMM:oneLink from="M2" to="M2" prob="0.234147"/>
    <olavHMM:oneLink from="M2" to="F1" prob="0.765853"/>
    <olavHMM:oneLink from="F1" to="M1" prob="0.0713456"/>
    <olavHMM:oneLink from="F1" to="F1" prob="0.928654"/>
  </olavHMM:Links>
  <olavHMM:Emits>
    <olavHMM:oneEmit state="S" emit="s" prob="1"/>
    <olavHMM:oneEmit state="M1" emit="m" prob="1"/>
    <olavHMM:oneEmit state="M2" emit="m" prob="1"/>
    <olavHMM:oneEmit state="F1" emit="f" prob="1"/>
  </olavHMM:Emits>
</olavHMM:HMM>
      </olavHMMBaf:nullModel>
    </olavHMMBaf:OneHmmModel>
    <olavHMMBaf:OneHmmModel charge="4" numRndPept="100">
      <olavHMMBaf:series nTerm="yes">b</olavHMMBaf:series>
      <olavHMMBaf:alternModel name="mcA" order="3" sorLambda="1" loglikelihood="-114.28">
<olavHMM:HMM name="mcA, alternative: (+),b"  xmlns:olavHMM="http://www.phenyx.com/namespace/olavHMM.html">
  <olavHMM:States>
    <olavHMM:oneState name="S"/>
    <olavHMM:oneState name="M1"/>
    <olavHMM:oneState name="M2"/>
    <olavHMM:oneState name="M3"/>
    <olavHMM:oneState name="F1"/>
    <olavHMM:oneState name="F2"/>
  </olavHMM:States>
  <olavHMM:Emissions>
    <olavHMM:oneEmission name="s"/>
    <olavHMM:oneEmission name="m"/>
    <olavHMM:oneEmission name="f"/>
  </olavHMM:Emissions>
  <olavHMM:Links>
    <olavHMM:oneLink from="S" to="M1" prob="0.0833333"/>
    <olavHMM:oneLink from="S" to="F1" prob="0.916667"/>
    <olavHMM:oneLink from="M1" to="M2" prob="0.478261"/>
    <olavHMM:oneLink from="M1" to="F1" prob="0.521739"/>
    <olavHMM:oneLink from="M2" to="M3" prob="0.705882"/>
    <olavHMM:oneLink from="M2" to="F1" prob="0.294118"/>
    <olavHMM:oneLink from="M3" to="M3" prob="0.571429"/>
    <olavHMM:oneLink from="M3" to="F2" prob="0.428571"/>
    <olavHMM:oneLink from="F1" to="M1" prob="0.120879"/>
    <olavHMM:oneLink from="F1" to="F1" prob="0.879121"/>
    <olavHMM:oneLink from="F2" to="M2" prob="0.461538"/>
    <olavHMM:oneLink from="F2" to="F1" prob="0.538462"/>
  </olavHMM:Links>
  <olavHMM:Emits>
    <olavHMM:oneEmit state="S" emit="s" prob="1"/>
    <olavHMM:oneEmit state="M1" emit="m" prob="1"/>
    <olavHMM:oneEmit state="M2" emit="m" prob="1"/>
    <olavHMM:oneEmit state="M3" emit="m" prob="1"/>
    <olavHMM:oneEmit state="F1" emit="f" prob="1"/>
    <olavHMM:oneEmit state="F2" emit="f" prob="1"/>
  </olavHMM:Emits>
</olavHMM:HMM>
      </olavHMMBaf:alternModel>
      <olavHMMBaf:nullModel name="mcA" order="3" sorLambda="1" loglikelihood="-4986.74">
<olavHMM:HMM name="mcA, null: (+),b"  xmlns:olavHMM="http://www.phenyx.com/namespace/olavHMM.html">
  <olavHMM:States>
    <olavHMM:oneState name="S"/>
    <olavHMM:oneState name="M1"/>
    <olavHMM:oneState name="M2"/>
    <olavHMM:oneState name="M3"/>
    <olavHMM:oneState name="F1"/>
    <olavHMM:oneState name="F2"/>
  </olavHMM:States>
  <olavHMM:Emissions>
    <olavHMM:oneEmission name="s"/>
    <olavHMM:oneEmission name="m"/>
    <olavHMM:oneEmission name="f"/>
  </olavHMM:Emissions>
  <olavHMM:Links>
    <olavHMM:oneLink from="S" to="M1" prob="0.000998004"/>
    <olavHMM:oneLink from="S" to="F1" prob="0.999002"/>
    <olavHMM:oneLink from="M1" to="M2" prob="0.188419"/>
    <olavHMM:oneLink from="M1" to="F1" prob="0.811581"/>
    <olavHMM:oneLink from="M2" to="M3" prob="0.157143"/>
    <olavHMM:oneLink from="M2" to="F1" prob="0.842857"/>
    <olavHMM:oneLink from="M3" to="M3" prob="0.195122"/>
    <olavHMM:oneLink from="M3" to="F2" prob="0.804878"/>
    <olavHMM:oneLink from="F1" to="M1" prob="0.0487313"/>
    <olavHMM:oneLink from="F1" to="F1" prob="0.951269"/>
    <olavHMM:oneLink from="F2" to="M2" prob="0.147059"/>
    <olavHMM:oneLink from="F2" to="F1" prob="0.852941"/>
  </olavHMM:Links>
  <olavHMM:Emits>
    <olavHMM:oneEmit state="S" emit="s" prob="1"/>
    <olavHMM:oneEmit state="M1" emit="m" prob="1"/>
    <olavHMM:oneEmit state="M2" emit="m" prob="1"/>
    <olavHMM:oneEmit state="M3" emit="m" prob="1"/>
    <olavHMM:oneEmit state="F1" emit="f" prob="1"/>
    <olavHMM:oneEmit state="F2" emit="f" prob="1"/>
  </olavHMM:Emits>
</olavHMM:HMM>
      </olavHMMBaf:nullModel>
    </olavHMMBaf:OneHmmModel>
    <olavHMMBaf:OneHmmModel charge="4" numRndPept="100">
      <olavHMMBaf:series nTerm="no">y</olavHMMBaf:series>
      <olavHMMBaf:alternModel name="mcA" order="3" sorLambda="1" loglikelihood="-85.7412">
<olavHMM:HMM name="mcA, alternative: (-),y"  xmlns:olavHMM="http://www.phenyx.com/namespace/olavHMM.html">
  <olavHMM:States>
    <olavHMM:oneState name="S"/>
    <olavHMM:oneState name="M1"/>
    <olavHMM:oneState name="M2"/>
    <olavHMM:oneState name="M3"/>
    <olavHMM:oneState name="F1"/>
    <olavHMM:oneState name="F2"/>
  </olavHMM:States>
  <olavHMM:Emissions>
    <olavHMM:oneEmission name="s"/>
    <olavHMM:oneEmission name="m"/>
    <olavHMM:oneEmission name="f"/>
  </olavHMM:Emissions>
  <olavHMM:Links>
    <olavHMM:oneLink from="S" to="M1" prob="0.25"/>
    <olavHMM:oneLink from="S" to="F1" prob="0.75"/>
    <olavHMM:oneLink from="M1" to="M2" prob="0.875"/>
    <olavHMM:oneLink from="M1" to="F1" prob="0.125"/>
    <olavHMM:oneLink from="M2" to="M3" prob="0.529412"/>
    <olavHMM:oneLink from="M2" to="F1" prob="0.470588"/>
    <olavHMM:oneLink from="M3" to="M3" prob="0.71875"/>
    <olavHMM:oneLink from="M3" to="F2" prob="0.28125"/>
    <olavHMM:oneLink from="F1" to="M1" prob="0.0691489"/>
    <olavHMM:oneLink from="F1" to="F1" prob="0.930851"/>
    <olavHMM:oneLink from="F2" to="M2" prob="0.3"/>
    <olavHMM:oneLink from="F2" to="F1" prob="0.7"/>
  </olavHMM:Links>
  <olavHMM:Emits>
    <olavHMM:oneEmit state="S" emit="s" prob="1"/>
    <olavHMM:oneEmit state="M1" emit="m" prob="1"/>
    <olavHMM:oneEmit state="M2" emit="m" prob="1"/>
    <olavHMM:oneEmit state="M3" emit="m" prob="1"/>
    <olavHMM:oneEmit state="F1" emit="f" prob="1"/>
    <olavHMM:oneEmit state="F2" emit="f" prob="1"/>
  </olavHMM:Emits>
</olavHMM:HMM>
      </olavHMMBaf:alternModel>
      <olavHMMBaf:nullModel name="mcA" order="3" sorLambda="1" loglikelihood="-5140.27">
<olavHMM:HMM name="mcA, null: (-),y"  xmlns:olavHMM="http://www.phenyx.com/namespace/olavHMM.html">
  <olavHMM:States>
    <olavHMM:oneState name="S"/>
    <olavHMM:oneState name="M1"/>
    <olavHMM:oneState name="M2"/>
    <olavHMM:oneState name="M3"/>
    <olavHMM:oneState name="F1"/>
    <olavHMM:oneState name="F2"/>
  </olavHMM:States>
  <olavHMM:Emissions>
    <olavHMM:oneEmission name="s"/>
    <olavHMM:oneEmission name="m"/>
    <olavHMM:oneEmission name="f"/>
  </olavHMM:Emissions>
  <olavHMM:Links>
    <olavHMM:oneLink from="S" to="M1" prob="0.188623"/>
    <olavHMM:oneLink from="S" to="F1" prob="0.811377"/>
    <olavHMM:oneLink from="M1" to="M2" prob="0.188266"/>
    <olavHMM:oneLink from="M1" to="F1" prob="0.811734"/>
    <olavHMM:oneLink from="M2" to="M3" prob="0.24"/>
    <olavHMM:oneLink from="M2" to="F1" prob="0.76"/>
    <olavHMM:oneLink from="M3" to="M3" prob="0.19403"/>
    <olavHMM:oneLink from="M3" to="F2" prob="0.80597"/>
    <olavHMM:oneLink from="F1" to="M1" prob="0.0429473"/>
    <olavHMM:oneLink from="F1" to="F1" prob="0.957053"/>
    <olavHMM:oneLink from="F2" to="M2" prob="0.181818"/>
    <olavHMM:oneLink from="F2" to="F1" prob="0.818182"/>
  </olavHMM:Links>
  <olavHMM:Emits>
    <olavHMM:oneEmit state="S" emit="s" prob="1"/>
    <olavHMM:oneEmit state="M1" emit="m" prob="1"/>
    <olavHMM:oneEmit state="M2" emit="m" prob="1"/>
    <olavHMM:oneEmit state="M3" emit="m" prob="1"/>
    <olavHMM:oneEmit state="F1" emit="f" prob="1"/>
    <olavHMM:oneEmit state="F2" emit="f" prob="1"/>
  </olavHMM:Emits>
</olavHMM:HMM>
      </olavHMMBaf:nullModel>
    </olavHMMBaf:OneHmmModel>
  </olavHMMBaf:HmmModels>
</olavHMMBaf:HMMBafParameters>
  </olavWideBaf:OneMsMsScoring>
</olavWideBaf:WideBafParameters>
